# Supplementary material for: Lower serum uric acid level strongly predict short-term poor functional outcome in acute stroke with normoglycaemia: a cohort study in China
Source: BMC Neurol. 2017 Feb 1;17:21. doi: 10.1186/s12883-017-0793-6 (PMC5286688; doi:10.1186/s12883-017-0793-6)
Supplement: Additional file 10: — Which involves 2907 patients’ information across from the essential information such as age,gender,educational level, etc., to the variables including in our data analysis such as SUA levels, diagnosis of glycometabolism status, functional outcomes (poor or good) and so on. Each variable has its meaning and number 1,2,3 or more stands for the different meanings of each variable. For example, as for the variable “gender”, 1 stands for “male” and 2 stands for “female”. (XLS 912 kb) [file 12883_2017_793_MOESM10_ESM.xls]

## Sheet: 2907 of patients information
ptid	A_AGE	GENDER	EDUC	TabaccoUse	Alcohol_Consumption	BMI	SUAquartile	UA_NORMAL10	UA_DM10	UA_PRE10	A_Cr	A_HDL	A_LDL	A_LSBP	HCY	HOMA2_IR	H_HT	H_AF	H_CHD	STROKE_TYPES	Glycometabolism_Category	A_NIHSS	d14D_NIHSS	neuimprove	neudeterio	NIHSS分段0	NIHSS分段1	PFO_14d	D_ASA	D_warf	D_DIU
2006012236021	59	2	2	1	2	21.4844	2	3	3	3	66	1.85	2.22			0.498256	2	1	1	2	3	6	1	1	0	1	1	1
2008051042001	46	1	2	3	3	22.5981	2	4	4	4	41.8	1.32	2.13	175		1.08814	2	1	1	1	1	11	11	0	0	2	2	1	1
2008052742002	74	1	3	1	1	25.7117	3	6	7	7	91.8	1.21	3.38	120		1.99203	2	1	1	1	1	6	3	0	0	1	1	1	1
2008052942003	62	1	3	1	1	25.9516	3	6	6	6	42.1	1.28	2.95	130		2.86533	2	1	2	1	1	34	0	1	0	2	3	0
2008072843101	78	1	3	1	2	25.8546	3	6	7	7	83	0.96	2.91			0	2	1	1	1	1	1	1	0	0	1	1	0	2
2008080105001	75	1	4	1	1	25.9516	4	8	9	8	57	1.2	1.94			0.970874	2	1	1	1	2	5	5	0	0	1	1	1	2
2008080137001	51	1	1	1	1	22.0386	2	4	4	4	66	1.02	3.3	150		0.925069	1	1	1	1	2	4	1	0	0	1	1	0	2
2008080531001	69	1	3	3	1	20.5191	4	10	10	9	125.3	1.03	4.26	165		0.558347	2	1	1	1	2	13	7	1	0	2	2	1	1
2008080537002	73	2		1	1	25.3906	2	5	5	5	43	1.67	3.3	190		2.26244	2	1	1	2	1	13	11	0	0	2	2	1
2008080537003	63	2	1	1	1	27.0552	1	2	2	2	36	0.94	5.6	148		1.88679	2	1	1	2	1	19	17	0	0	2	3	1
2008080605002	70	1	2	3	2	24.2215	2	3	3	3	64	0.96	1.84	170		0	2	1	1	2	2	9	6	0	0	1	1	1
2008080605003	47	2	3	1	1	25.3906	1	1	1	1	108	0.95	2.87	180		0	2	1	1	1	1	6	3	0	0	1	1	0	2		2
2008080623042	80	2	2	1	1	25.3906	3	8	8	8	100	1.78	4.6	180	18.21	0	2	1	1	1	3	5	4	0	0	1	1	1	2
2008080631002	80	1	3	1	1	21.7993		8	8	8	72.7	0.72	2.21	130		0.780031	2	2	2	1	2	35	15	1	0	2	3	1	1
2008080637004	71	1	1	3	2	22.7732	1	2	2	2	56	1.09	4.6	157		1.01523	2	1	1	1	2	5	3	0	0	1	1	1	1
2008080637005	58	2	1	1	1	23.3091	2	5	5	4	57	0.72	7.3	178		1.96464	2	1	1	1	1	10	8	0	0	2	2	1	1
2008080637007	77	1	2	3	2	23.8751	4	10	10	10	140	1.1	2.3	153		1.29032	2		2	2	1	2	0	1	0	1	1	0	2
2008080637008	82	2	1	1	1	24.974	2	5	5	5	54	0.93	3.2	140		1.05485	2	1	1	1	1	4	3	0	0	1	1	1	2
2008080701001	74	1	2	1	1	22.0386	4	10	10	10	138	1.27	2.29	140	25.39	0	2	1	2	1	1	2	0	1	0	1	1	0
2008080701003	44	2	3	1	1	30.4688	3	6	6	6	44	1.09	2.05	140	9.45	1.14025	1	1	1	1	1	2	1	0	0	1	1	0
2008080701004	55	1	4	3	1	22.7903	3	7	8	7	91	1.02	1.41	120	11.69	0.270636	1	1	1	1	2	1	1	0	0	1	1	0
2008080737010	60	1	2	2	2	24.2188	4	8	9	8	70	1.22	3.1	165		0.990099	2	1	1	1	3	13	7	1	0	2	2	1
2008080801006	59	1	2	3	3	26.7949	2	5	5	4	77	1.04	1.77	115	50	0.539665	1	1	1	1	2	1	0	1	0	1	1	0	2
2008080805012	52	1		3	3	25.3515	3	7	7	7	57	1.1	3.65	170		0	1	1	1	1	1	9	9	0	0	1	1	1	2
2008080831003	58	1	2	2		25.4694	4	8	9	8	72.5	0.83	3.15	156		0.646412	2	1	1	1	1	6	1	1	0	1	1	0	1
2008080837013	61	1	1	3	2	23.1834	3	6	6	6	65	1.1	3.1	206		4.11523	2	1	1	2	2	10	11	0	1	2	2	1			2
2008080837014	86	2	2	3	4	24.8016	2	5	5	5	45	1.36	4.9	123		0	2	1		1	1	2	1	0	0	1	1	0	2
2008080837016	50	1	2	3	2	25.2493	4	10	10	10	62	1.27	3.7	186		2.55754	2	1	1	2	1	12	5	1	0	2	2	1
2008080901007	53	1		3	1	29.0548	4	9	9	9	101	1.1	2.29	130	50	0.498256	2	1	1	1	3	0	0	1	0	1	1	0	2
2008080901008	73	1	2	2	4	29.0548	1	1	1	1	95	1.32	2.06	150	19.32	4.16667	2	1	1	2	1	27	19	1	0	2	3	1
2008080935001	54	1	2	3	1	25.8264	4	9	9	9	77.1	0.96	2.79	120	2	0.764526	1	1	1	1	2	2	0	1	0	1	1	0	2
2008081001009	55	1	2	3	3	23.939	3	7	8	7	73	1.07	3.38	150	20.07	0.44964	2	1	1	1	2	5	3	0	0	1	1	1
2008081001010	55	1	2	2	1	24.7721	1	2	2	2	62	0.7	1.76	170	17.69	0.585823	2	1	1	1	1	3	2	0	0	1	1	1
2008081001011	63	2		1	1	30.8594	1	2	2	2	53	1.64	4.1	150	18.17	0	2	1	1	3	1	10	3	1	0	2	2	1
2008081106010	64	1	2	1	1	25.9516	2	4	4	4	51	0.68	2.27	155	12.49	0	2	1	1	1	1	3	2	0	0	1	1	0
2008081106031	51	1	3	3	1	24.2215	2	5	5	5	52	0.87	4.5	140	13.61	0	2	1	1	1	1	2	2	0	0	1	1	0	2
2008081131004	64	1	3	1	3	24.6355	4	10	10	10	88.1	1.02	2	150		0.358038	2	1	1	1	3	5	0	1	0	1	1	0	1
2008081137017	82	2	1	1	1	26.6667	1	2	2	2	41	1.52	3.3	141		0	2	1	1	1	1	7	2	1	0	1	1	1	2
2008081137018	54	1	2	1	2	23.8751	2	4	4	4	65	1.27	4	181		0.890472	1	1	1	2	2	12	8	1	0	2	2	1
2008081137020	75	1	1	1	1	23.4375	2	4	4	4	53	0.82	4.5	197		2.14592	1	1	1	1	2	4	3	0	0	1	1	1	2
2008081231005	54	1	2	1	1	23.5117	4	10	10	10	73.3	2.4	3.14	140		0.342818	2	1	1	2	3	9	2	1	0	1	1	0
2008081232001	53	1	2	3	2	23.1206	3	8	8	8	71.5	1	2.7	142		0	2	1	1	1	1	2	0	1	0	1	1	0	1
2008081232002	54	1	3	1	1	26.6728	3	7	7	7	61.2	1.4	2.2	110		0.958773	1	1	1	1	3	5	4	0	0	1	1	1	1
2008081237021	68	2	1	1	1	24.841	1	3	3	2	47	1.16	2.8	179		1.63666	1	1	1	1	1	3	11	0	1	1	1	1	1
2008081237024	56	1	1	1	1	25.3906	4	10	10	9	89	0.73	2.6	143		1.71527	2	1	1	1	1	4	2	0	0	1	1	0	2
2008081237025	61	2	2	1	1	27.3333	2	5	5	4	47	0.89	2.5	181		1.0929	2	1	1	1	2	3	1	0	0	1	1	0	2
2008081237106	77	1	1	1	3	24.6097	3	6	7	6	69	0.97	25	184		1.47275	1	1	1	1	1	2	1	0	0	1	1	1	1
2008081301016	45	1	2	3	3	25.9516	3	6	6	6	81	0.99	3.24	170	12.12	0.581058	2	1	1	1	3	5	3	0	0	1	1	0
2008081301017	56	1		3	3	28.0404	3	7	7	7	80	1	3.16	180	17.26	0	2	1	1	1	1	4	3	0	0	1	1	0	2
2008081301018	70	1	2	3	3	26.1224	1	1	1	1	58	7.21	4.71	180	13.84	1.2285	2	1	1	2	3	0	2	0	1	1	1	0
2008081301019	72	1	2	3	3	25.0593	1	3	3	3	101	1.02	1.81	125	50	0.421585	2	2	1	2	2	26	17	1	0	2	3	1
2008081301022	74	2	4	1	1	27.7743	2	5	5	5	60	1.32	3.23	150	12.87	0.640205	1	1	2	1	3	4	3	0	0	1	1	1	2
2008081306001	67	1	3	3	1	23.3887	3	6	7	6	67	1.3	3.5	150	15.49	0.784314	2	1	1	1	3	1	0	1	0	1	1	0	1
2008081331006	80	1	1	1	1	20.7612	2	5	5	4	61.4	0.71	2.7	124		0	2	1	1	1	1	16	11	1	0	2	2	1	2
2008081335002	83	2	1	1	1	26.4822	4	8	8	8	113.1	1.22	3.43	170	2.7	2.22717	1	1	1	1	2	12	8	1	0	2	2	1	2
2008081337026	65	2	1	1	1	21.4844	2	3	3	3	42	1.37	3.6	110		0	2	1	1	1	1	3	10	0	1	1	1	1	2
2008081337029	69	2	1	1	1	24.6548	2	4	4	4	41	0.92	3	166		0	2	1	1	1	1	2	2	0	0	1	1	1	1
2008081337030	82	1	1	2	1	26.1224	4	9	9	9	80	0.65	2.1	157		0	2	1	1	1	1	12	7	1	0	2	2	1	1		1
2008081337033	72	1	1	1	2	23.3887	1	2	1	2	61	0.74	4.3	191		2.02429	2	1	1	2	1	12	11	0	0	2	2	1
2008081401023	40	1	4	1	1	26.4721	1	2	2	2	57	1.04	1.79	110	19.08	0.372995	2	1	1	2	2	16	17	0	1	2	2	1
2008081406005	55	1	2	3	1	21.4533	1	2	2	2	72	1.56	2.75	160	12.3	0.704225	2	1	1	1	1	3	1	0	0	1	1	0	1
2008081406011	45	1	4	3	1	29.9136	2	5	5	5	45	0.72	2.74	120	10.92	0	2	1	1	1	3	3	0	1	0	1	1	0			1
2008081417034	53	1	2	1	3	28.4053	4	10	10	10	70	0.99	3.67			2.28311	2	1	1	1	3	8	4	1	0	1	1	1	2
2008081417035	65	1	1			26.2346	4	8	8	8	75	1.32	2.34	150		2.89855				1	1	0	0	1	0	1	1	0	2
2008081417036	75	1	4	2	1	25.6055	4	10	10	10	10.7	1.01	2.44	122		0	2	1	1	2	1	8	3	1	0	1	1	1
2008081417037	45	1		2	1	27.7551	4	10	10	10	94	0.78	2.88	120		3.38983	2	1	1	1	2	3	0	1	0	1	1	1	2
2008081437031	58	2	1	1	1	23.9361	2	4	4	4	43	1.58	3.9	200		2.30415	2	1	1	1	3	5	0	1	0	1	1	0	1
2008081501025	46	1	3	3	3	23.8088	1	1	1	1	58	1.11	3.02	120	27.25	0.549451		1	1	2	2	6	6	0	0	1	1	1
2008081530001	63	2	2	1	1	19.4734	1	2	1	2	58.5	1.59	4.57	132		1.73611	1			1	1	23	13	1	0	2	3	1	1
2008081535003	65	1	2	3	1	24.093	4	9	9	9	120	1.1	4.76	110	2.5	0.531915	2	1	1	1	2	6	6	0	0	1	1	1	2
2008081535005	76	2	2	1	1	21.0938	2	3	3	3	67.8	1.61	3.83	140	1.6	0.942507	1	1	1	1	2	11	0	1	0	2	2	0	2
2008081535006	77	2	1	1	1	27.6398	2	4	4	4	55.2	1.48	2.7	140	1.4	2.55102	2	1	2	1	2	1	1	0	0	1	1	1	2
2008081535007	64	2	2	1	1	30.4832	2	3	3	3	55.9	1.27	1.98	140	1.6	0	2	1	1	2	1	7	5	0	0	1	1	1
2008081537032	75	2	1	1	1	20.8117	2	3	3	3	46	1.92	3	137		1.19617	1	1	1	1	3	4	2	0	0	1	1	1	1
2008081542004	76	1	1	3	2	27.4714	3	7	7	7	98.3	1.77	2.27	190		3.48432	2	1	1	2	2	4	4	0	0	1	1	0
2008081606003	70	2	1	1	1	23.4375	2	4	4	4	43	1.42	5.01	150	9.93	1.96078	2	1	1	1	1	3	1	0	0	1	1	1	1
2008081701026	56	1	3	1	1	21.5139	4	10	10	10	98	1.21	1.83	130	16.59	0.333444	2	1	1	2	2	2	2	0	0	1	1	1
2008081701027	75	1		2	2	23.6244	4	9	9	9	83	1.16	3.1	140	10.22	0	2	1	2	1	1	6	1	1	0	1	1	1
2008081701028	54	1	3	3	3	30.7787	4	10	10	10	98	1.21	1.83	150	13.78	2.28833	2	1	2	1	1	2	1	0	0	1	1	0	2
2008081735008	71	2	1	1	1	22.2222	1	3	2	2	51.6	1.07	2.87	130	1.7	0	1	1	2	1	1	15	15	0	0	2	2	1	2
2008081801029	75	2		1	1	25.6312	4	10	10	10	63	1.25	3.02	150	18.17	1.3947	2	1	1	1	1	3	0	1	0	1	1	0	1
2008081801031	54	1	4	1	1	26.9896	4	9	9	9	74	1.11	3.76	140	13.08	0	1	1	1	1	1	4	1	0	0	1	1	0	2
2008081801032	48	1	4	3	2	27.0416	1	1	1	1	57	1.13	4.76	140	11.33	0.517063	2	1	1	3	2	8	6	0	0	1	1	1
2008081805004	76	1	2	1		21.1073	3	6	6	6	80	1.4	2.49	150		0.914077	1	1	1	2	2	3	2	0	0	1	1	1
2008081805005	74	1	4	1	1	25.8264	2	5	5	4	73	0.89	1.97	145		0.865801	1	1	1	1	3	3	2	0	0	1	1	0	2
2008081813001	68	2		1	1	29.2969	2	4	4	4	70	0.93	2.4			2.03666	1	1	1	1	1	1	1	0	0	1	1	1
2008081813002	60	2	2	1	1	24.1672	4	10	10	10	105.6	0.94	6.1	163		0	2	1	1	1	1	5	1	1	0	1	1	0
2008081817010	55	1	3	3	1	20.7612	1	2	1	2	65	0.95	1.96	150		2.90698	2	1	1	2	3	3	0	1	0	1	1	0
2008081825001	60	2	2	1	1	25.711	4	9	9	9	46	1.34	4.14	150	10.6	0.714796	2	1	1	1	3	6	4	0	0	1	1	0	1
2008081832003	63	1	2	1	3	22.571	2	4	4	4	56	1.56	2.7	149		0.739645	1	1	1	2	1	13	15	0	1	2	2	1
2008081832004	59	1	2	3	1	31.1419	4	10	10	10	84.1	0.73	3.3	130		2.20751	2	1	1	1	1	8	6	0	0	1	1	1	1
2008081835009	74	2	2	1	1	22.151	1	2	2	2	55.5	0.94	1.91	150		0	2	1	1	1	1	4	0	1	0	1	1	0	2
2008081837034	70	2	2	1	1	23.8751	3	8	8	8	53	0.98	3.1	141		1.04603	1	1	1	2	3	2	0	1	0	1	1	0
2008081901033	70	2		1	1	52.7405	3	6	6	6	77	0.66	1.8	160	15.47	0	1	1	1	1	1	3	2	0	0	1	1	0	2
2008081901034	63	1		3	1	23.6614	1	3	3	3	80	0.93	2.07	120	23.01	0	2	1	1	2	1	9	9	0	0	1	1	1
2008081901035	43	1	3	3	1	32.6531	4	9	9	9	292	1.21	5.69	250	16.59	0	2	1	2	2	3	3	2	0	0	1	1	0			1
2008081911001	68	2	2	1	1	27.3438	2	5	5	5	74	1.1	3.82	120	13.83	0.428082	2	1	2	1	2	3	3	0	0	1	1	0
2008081913003	60	1		1	1	25.0593	4	9	9	9	78.4	0.8	3.9	135		0	2	1	1	1	1	2	0	1	0	1	1	0
2008081930002	74	1	3	1	1			8	8	8	90.5	0.93	3.37	130		1.31579	2	1	1	1	2	6	2	1	0	1	1	1	1
2008081931007	65	1	1	1	1	19.8413	2	5	5	5	57.3	0.53	4.7	120		0.503271	1	1	1	1	2	20	18	0	0	2	3	1	1
2008081932005	56	1	4	3	1	25.9516	4	10	10	10	77.1	0.9	2.9	120		1.07066	2	1	1	1	2	3	2	0	0	1	1	0	1
2008081932006	40	2	1	1	1	29.0006	2	4	4	4	53.2	1.22	2.8	140		1.51515	2	1	1	1	2	9	1	1	0	1	1	0	1
2008082001036	68	2		1	1	29.9688	2	4	4	4	38	0.83	3.99	170	13.64	0	2	1	2	1	1	14	11	0	0	2	2	1
2008082001038	67	1		3	3	30.6689	4	9	9	9	94	1.06	1.43	180	13.61	1.90476	2	1	2	1	1	3	1	0	0	1	1	1
2008082001039	57	1		3	4	25.8806	4	9	9	9	76	1.21	1.09	160	20.2	0.149948	1	1	1	1	3	6	0	1	0	1	1	0
2008082001040	55	1	2			25.763	1	1	1	1	61	1.16	2.26	120	20.83	0	1	1	1	3	2	0	0	1	0	1	1	0
2008082001041	36	1		3	3	29.0659	1	1	1	1	62	1.59	1.69	180	20.56	0	2	1	1	3	3	10				2	2	1
2008082001042	59	1		3	3	28.0664	2	4	4	4	96	1.02	3.68	160	14.74	1.12233	2	1	1	1	1	3	2	0	0	1	1	1	1
2008082011005	55	1	2	1	1	33.91	4	9	9	9	76.6			170	25.83	0	2	1	2	1	1	9				1	1	1
2008082031008	51	1	3	1	1	26.0933		3	3	3	72.6	0.99	2.97	120		1.07181	2	1	1	1	3	14	5	1	0	2	2	1	1
2008082031009	75	2	3	1	1	26.0375	1	2	1	2	52.4	1.03	4.59	178		0	2	1	1	1	1	13	10	0	0	2	2	1	2
2008082101043	76	1	1	2	1	33.8021	4	9	9	9	88	0.86	3.1	140	21.48	0	1	1	1	1	1	5	4	0	0	1	1	0
2008082105006	84	1	2	1	1	24.8016	3	6	7	6	101	0.87	1.43	150		0	2	1	1	1	2	0	0	1	0	1	1	0	2
2008082106012	40	1	4	3	2	29.6296	3	6	6	6	5.86			155	16.84	0	2	1	1	1	3	5	2	0	0	1	1	0
2008082111002	33	1	2	3	3	21.0077	2	4	4	4	73.7	1.58	2.13	140	12.61	0	1	1	1	1	3	4	2	0	0	1	1	0
2008082111003	40	1	2	3	2	28.8855	3	8	8	8	78.5	0.73	3.46		13.23	0.71736	1	1	1	1	3	3	1	0	0	1	1	0
2008082111004	50	1	2	3	3	27.6817	2	4	4	4	91.6	0.68	2.3	158	43.93	1.12867	2	1	1	1	2	2	2	0	0	1	1	0
2008082117019	46	2	3	1	1	23.8751	1	1	1	1	58	1.75	2.81	120		0	1	1	1	2	3	15	5	1	0	2	2	1
2008082131011	37	1	2	1	1	25.9095	4	10	10	10	96.9	1.01	5.2	150		3.08642	1	1	1	2	3	7	0	1	0	1	1	0
2008082131012	74	1	2	3	1	27.5482	3	6	7	6	85.5	0.88	3.2	128		0.431406	1	1	1	1	2	13	7	1	0	2	2	1	2
2008082137036	65	1	1	3	1	20.202	1	3	3	3	55	0.71	22	113		0.835422	1	1	1	1	2	1	1	0	0	1	1	0	1
2008082137037	67	1	1	1	2	24.9135	3	5	6	5	68	0.87	2.7	169		2.02429	2	1	1	1	2	2	0	1	0	1	1	0	2
2008082137039	58	2	1	1	1	23.4221	3	8	8	8	45	1.04	2.7	144		2.53807	2	1	1	1	1	4	2	0	0	1	1	0	1
2008082138038	52	2	1	1	1	23.8751	2	4	4	4	52	1.27	3.9	163		1.43472	2	1	1	1	3	4	0	1	0	1	1	0	2
2008082143113	53	2	3	1	2	26.2336	2	3	3	3	42	1.11	3.5		5.88	2.05761	2	1	1	1	2	0	0	1	0	1	1	0	2
2008082201044	75	2		1	2	24.0346	3	6	6	6	113	1.23	2.66	110	21.39	0.377644	1	2	1	1	3	0	0	1	0	1	1	1
2008082201045	63	1	2	3	1	26.4236	1	1	1	1	49	1.25	2.7	160	47.29	0.578369	2	1	1	3	3	4	6	0	1	1	1	1	2
2008082201046	78	2		1	1	28.764	1	1	1	1	52	0.61	2.02	156	21.17	0.447027	2	1	2	1	3	0	0	1	0	1	1	1
2008082201047	48	1	3	3	2	27.4406	1	1	1	1	58	1.15	1.5	120	17.2	0.495295		1	1	1	2	21	17	1	0	2	3	1	1
2008082205009	77	2	3	3	1	25.2826	3	6	6	6	49	0.84	1.94	135		0	2	1	1	1	1	2	2	0	0	1	1	0	2
2008082206006	74	2	2	1	1	29.6665	1	3	3	3	58	1.85	2.83	150	13.77	0.823723	2	2	2	1	1	6	2	1	0	1	1	0	1		1
2008082211006	67	2	3	1	1	26.5731	3	7	8	7	84.3	1.26	4.34		30.1	2.66667	2	2	2	1	2	7	5	0	0	1	1	1
2008082211007	49	1	2	3	2	27.6817	3	7	7	7	91.5	0.86	3.2		16.34	1.25786	1	1	1	1	1	9	7	0	0	1	1	1
2008082213005	66	1	2	3	3	24.6914	3	5	6	5	105.4	1.04	3.4	155		0	1	1	1	1	1	1	1	0	0	1	1	0
2008082230003	53	2	3	1	1		1	2	2	2	69.7	1.4	3.05	120	19.7	1.20337	1	1	1	1	3	7	4	0	0	1	1	1	1
2008082231010	54	1	2	1	1	26.9896	3	6	6	6	72.3	1.04	4.05	140		2.35849	1	1	1	2	1	9	2	1	0	1	1	0
2008082231013	52	2	3	1	1	24.8358	4	8	8	8	69.7	1.27	3.29	126		0.77101	1	1	1	1	3	2	1	0	0	1	1	0	2
2008082232007	85	2	1	1	1	19.5312	1	2	2	2	63	1.15	2.1	130		0.361272	1	1	1	1	3	15	13	0	0	2	2	1	1
2008082232008	76	2	1	1	1	19.6283	1	1	1	1	42.6	1.42	3.9	140		1.02459	1	1	1	1	2	9	10	0	1	1	1	1	1
2008082237040	59	2	1	1	1	20.8117	2	3	3	3	51	1.22	2.2	150		1.65289	1	2	1	1	3	15	9	1	0	2	2	1	1
2008082237041	50	2	2	1	1	26.6667	3	6	6	6	57	1.15	3.7	193		0	2	1	1	1	1	10	9	0	0	2	2	1	1
2008082301048	79	1		3	1	26.9274	3	8	8	8	88	1.19	3.3	175	29.47	0.6035	1	1	1	1	2	4	3	0	0	1	1	0
2008082301049	78	2		1	1	24.7676	2	5	5	5	62	1.21	2.46	140	20.4	0	2	1	1	1	1	5	2	0	0	1	1	1	2
2008082335011	50	1	4	1	1	25.2595	1	2	2	2	59.5	1.53	2.75	160	23.5	1.62866	2	1	1	2	3	7	3	1	0	1	1	1			2
2008082401050	48	1	4	3	1	25.8264	3	7	7	7	74	1.45	3.38	140	13.25	0	2	1	1	2	1	0	0	1	0	1	1	1
2008082401051	45	1		3	1	23.6614	4	9	9	9	116	1.04	2.42	130		0	2	1	1	1	1	3	3	0	0	1	1	1	2
2008082401052	64	1		3	2	27.4406	3	7	7	7	76	1.1	3.69	175	13.03	1.89036	2	1	1	1	2	6	2	1	0	1	1	1
2008082413006	56	1	2	3	2	21.6296	1	2	2	2	76.4	1.11	3.3	157		0	1	1	1	1	1	4	3	0	0	1	1	1
2008082430004	64	1	3	2	2	25.9516	3	6	6	6	107.8	1.57	3.13	140	17.4	1.89036	2	1	1	1	2	3	0	1	0	1	1	0	1
2008082501053	48	1		3	3	19.2672	2	4	4	4	71	1.11	1.61	170	15.61	0.394011	1	1	1	1	3	0	0	1	0	1	1	0	2
2008082501054	54	1	2	3	3		3	8	8	8	82	2.06	3.5	180	28.54	0.342231	2	1	2	3	2		2					1
2008082501055	76	2	3	1	1	31.2175	1	3	3	2	39	1.4	3.42	150	18.04	0.84674	2	1	1	2	1	19	13	1	0	2	3	1
2008082505007	74	1	3	3	2	25.3515	3	7	7	7	62	1.14	2.67	160		0	2	1	1	1	1	2	2	0	0	1	1	0	2
2008082517039	47	1	3	3	2	24.6914	3	8	8	8	66	0.92	2.64	120	48.4	0	1	1	1	1	3	7	2	1	0	1	1	0
2008082530005	71	1	2	1	1	21.7738	2	3	3	3	80.5	0.79	2.22	140		1.50602	2	1		1	3	11	6	1	0	2	2	1
2008082532009	65	2	2	1	1	25.3906	4	8	9	8	64	1.35	4.1	160		0.809061	2	1	2	1	3	11	10	0	0	2	2	1	1
2008082537044	47	1	1	3	2	23.03	2	5	5	5	68	1.44	3.5	232		2.24719	1	1	1	2	1	12	11	0	0	2	2	1			1
2008082537045	70	2	1	1	1	20.5457	1	1	1	1	38	0.98	3.8	140		1.24069		1	1	2	3	7	5	0	0	1	1	1
2008082537047	68	1	1	3	1	23.03	3	6	6	6	55	0.85	3.2	120		1.55039	1	1	1	1	3	11	11	0	0	2	2	1	1
2008082537048	56	2	1	1	1	23.0469	2	5	5	4	45	1	3.3	177		1.5674	2	1	1	1	1	11	7	1	0	2	2	1	1
2008082537049	50	1	2	1	1	24.0055	3	6	6	6	85	1.65	3.2	180		0.932836				1	2	9	7	0	0	1	1	1	1
2008082605008	74	2		1		20.0288	1	1	1	1	64	0.95	3.33	120		0	1	1	1	1	2	4	4	0	0	1	1	1	2
2008082605010	50	1	3	3	3	30.0712	4	10	10	9	71	1.22	2.81	180		0	1	1	1	1	1	3	3	0	0	1	1	1	2
2008082606002	46	1	3	3	3	22.4088	4	9	10	9	74	1.74	3.53	170	10.99	0	2	1	1	1	1	3	1	0	0	1	1	0	1
2008082606009	82	1	2	3	2	20.3704	2	5	5	5	57	1.37	2.36	170	18.75	0.221043	2	1	1	2	1	1	1	0	0	1	1	0
2008082611009	56	1	2	3	2	19.5918	4	10	10	10	115	0.79	3.03	160	23.78	1.4881	2	1	2	1	3	6	11	0	1	1	1	1
2008082611010	63	2	2	1	1	27.3438	4	9	9	9	58	1.2	4.69		9.86	0	2	2	2	1	1	3				1	1	0
2008082611011	53	1	2	3	2	30.0947	4	10	10	10	84	0.82	4.82	145	57.14	2.19298	2	1	2	1	3	3	0	1	0	1	1	0
2008082617022	73	2	1	1	1	24.7676	3	7	8	7	50	1.05	2.12	150		1.56006	2	1	1	1	3	0	0	1	0	1	1	0	2
2008082625002	65	1	2	1	1	20.83	2	4	4	4	55.7	1.23	2.26	135	10	0.550661	1	1	1	1	3	4	5	0	1	1	1	1	1
2008082630006	57	1	2	1	1	26.5731	3	8	8	8	78	1.04	3.47	123	20.6	0	1	1	1	1	1	8	5	0	0	1	1	1	1
2008082631014	76	2	1	1	1	20.5457	3	7	7	7	68.9	1.01	2.11	110		0.861326	1	1	1	1	3	16	12	1	0	2	2	1	2
2008082631015	76	2	1	1	1	22.6562	2	3	3	3	44.6	1.04	4.19	170		1.24844	2	1	1	1	1	5	2	0	0	1	1	1
2008082631016	72	2	1	1	1	22.7694	3	6	6	6	77.2	0.85	4	200		1.85529	2	1	1	1	1	4	2	0	0	1	1	1
2008082637050	70	1	1	1	1	20	1	1	1	1	67	1.38	4.8	200		0	2	1	1	2	3	19	18	0	0	2	3	1			2
2008082637051	46	2	1	1	1	18.7305	1	3	3	3	47	1.28	2.9	167		1.44718	2	1	1	2	1	19	6	1	0	2	3	1			1
2008082639001	75	1	2	1	1	22.742	4	8	8	8	76	0.6	3.4	162		0	1	1	1	1	1	16	13	0	0	2	2	1	2
2008082701057	78	2	3	1	1	28.6851	2	4	4	4	73	1.33	2.92	170	11.97	0.402414	2	1	2	1	3	7	11	0	1	1	1	1	2
2008082701058	52	1		3	3	22.8571	4	9	9	9	85	1.03	3.08	140	15.47	0.8	1	1	1	1	3	2	1	0	0	1	1	1
2008082701059	40	1	3	1	1	24.2215	1	3	2	2	74	1.45	1.78	150	50	0.418235	1	1	1	3	3	1	0	1	0	1	1	1
2008082701060	56	1	2	3	3	18.3655	1	2	1	1	45	2.37	2.71	160	19.97	0.615006	1	1	1	2	3	9	13	0	1	1	1	1
2008082701061	72	1	2	1	1	27.3438	1	1	1	1	35	1.01	3.14	175	11.49	1.63666	2	1	2	3	1	8	2	1	0	1	1	1
2008082713007	43	2	2	1	1	23.3333	1	1	1	1	55	1.88	3.5	158		0.400962	1	1	1	1	1	24	2	1	0	2	3	1
2008082717018	46	1	2	1	1	24.4898	3	8	8	8	77	0.78	3.79	140		2.59067	2	1	1	1	2	5	5	0	0	1	1	0
2008082730007	32	2	2	1	1	19.4734	2	4	4	4	51.2	0.79	2.89	109		0	1	1	1	1	1	20	8	1	0	2	3	1	1
2008082731017	68	2	2	1	1	22.9398	2	3	3	3	44.6	1.04	4.19	170		0	2	1	1	1	1	3	2	0	0	1	1	0	2
2008082801062	57	2	3	1	1	30.4438	1	2	2	2	33	0.92	1.86	180	10.39	0.651042	2	1	1	1	1	2	1	0	0	1	1	1
2008082801063	66	1		3		28.4091	1	2	2	2	73	0.82	3.03	170	20.48	1.0929		1	1	1	3	2	1	0	0	1	1	1	2
2008082801064	68	1	2			26.3656	4	9	9	9	90	1.4	2.48	205	15.13	0.348432	2	1	1	1	3	10	7	0	0	2	2	1
2008082801065	71	1	2			26.2976	1	1	1	1	78	0.94	2.18	140	11.84	0	2	1	1	1	1	18	15	0	0	2	2	1
2008082801066	81	2	1	1	1	18.7305	1	1	1	1	62	1.33	3.6	140	12.05	1.5748	1	1	1	2	3	3	1	0	0	1	1	1
2008082805011	63	1	2	3	3	28.075	2	5	5	4	41	1.01	3.23	145		0	1	1	1	1	1	8	7	0	0	1	1	1	2
2008082814002	73	2	2	1	1	28.2284	2	3	3	3	77.5	1.6	3.75	180	16	0	2	1		1	1	6	6	0	0	1	1	1	2
2008082836001	63	2	1	1	1	26.7759	4	10	10	9	75	0.83	2.17		13.7	0	2	1	1	1	2	5	3	0	0	1	1	0	1
2008082837052	77	1	1	2	3	22.4913	3	6	6	6	75	1.15	2.3	175		1.07527	2	2		1	2	13	2	1	0	2	2	1	2
2008082837053	83	2	1	1	1	21.2183	1	2	2	2	52	1.26	4.7	155		1.75439	2	1	1	1	1	19	13	1	0	2	3	1	1
2008082837054	68	1	1	3	1	17.1468	4	10	10	10	89	0.66	3.9	168		1.06724	2	1	1	1	1	14	7	1	0	2	2	1	1
2008082901067	70	2	2	1	1	32.3884	2	5	5	5	55	0.92	2.03	170	18.09	0.529942	2	1		1	2	3	3	0	0	1	1	1
2008082901068	72	1		1	1	27.7177	2	3	3	3	78	1.53	2.75	130	16.73	1.21507	2	2	2	2	3	2	0	1	0	1	1	0
2008082913008	88	2	2	1	1		1	3	3	3	81.3	0.8	2.5	156		0.219539	1	1	1	1	1	14	8	1	0	2	2	1
2008082917040	54	1	2	2	2	24.4898	3	7	7	7	65	0.69	1.78	185		0	2	1	2	1	1	3	6	0	1	1	1	0
2008082930008	59	2	3	1	1	28.8415	1	2	2	2	55.1	1.03	2.87	134		0	2	2	1	1	1	20	6	1	0	2	3	1	1
2008082937055	70	2	1	1	1	20.8117	1	1	1	1	63	1.06	4.4	220		0	2	1	1	2	1	5	0	1	0	1	1	0			1
2008082937056	84	2	1	1	1	19.3333	4	10	10	10	62	1.03	4.5	190		0.603865	2	1	1	1	1	1	1	0	0	1	1	1	1
2008083001069	49	1	3	3	1	24.2215	4	9	9	9	100	0.9	2.65	150	12.68	0	1	1	1	1	1	1	2	0	1	1	1	0
2008083001070	53	1		3	2	20.7612	2	3	3	3	65	1.17	1.76	125	50	0.445831	1	1	1	1	3	1	0	1	0	1	1	0	2
2008083011014	61	1	3	3	2	26.2966	4	10	10	10	101	0.89	3.97	150	20.68	0	2	1	1	1	1	1	1	0	0	1	1	0
2008083011015	65	2	4	1	1	29.2969	4	10	10	10	57	1.66	1.89	140	17.82	0	2	1	1	2	1	1	1	0	0	1	1	0
2008083017032	50	1	2	3	4	26.2346	4	8	8	8	69	0.94	2.34	150		2.6178	2	1	1	1	3	4	4	0	0	1	1	1	2
2008083030013	51	2	2	1	1	29.3848	1	2	2	2	56.6	1.85	2.91	175		1.78253	1	1	1	1	1	5	5	0	0	1	1	1	1
2008083037057	56	2	1	1	1	22.6003	2	5	5	5	51	0.76	2.3	180		0	2	1	1	1	1	5	5	0	0	1	1	0	1
2008083037058	82	1	2	2	2	23.1481	4	8	9	8	102	0.69	4.3	145		2.57732	1	1	1	1	1	25	4	1	0	2	3	1	2
2008083101073	48	1	2	3	1	24.8016	1	1	1	1	50	0.8	2.78	150	34.73	0.392619	1	1	1	3	3	0	0	1	0	1	1	1
2008083101074	49	2	3	1	1	29.2969	4	8	8	8	71	1.41	2.98	180	13.5	0.447628	2	1	1	1	3	4	5	0	1	1	1	1	2
2008083113009	58	1	2	3	2	19.1001	4	8	9	8	70.2	1.2	2.9	128		0.364431	2	1	1	1	3	0	0	1	0	1	1	0			1
2008083113010	45	1	3	3	3	25.1024	4	10	10	10	75.3	1.39	2.2	155		0.881834		1	1	1	2	2	0	1	0	1	1	0			1
2008083130014	53	1	3	2	1	23.1834	4	8	9	8	114.7	0.93	3.32	130		0	2	1	1	1	1	2	0	1	0	1	1	0	1
2008083135012	59	1	2	3	1	26.7299	3	6	6	6	77	0.9	2.22	140	28.4	2.88184	2	1	1	1	3	2	1	0	0	1	1	0
2008090101075	50	1			3	29.0659	3	6	6	6	82	1.06	3.44	165	18.71	0	2	1	1	1	1	4	3	0	0	1	1	1
2008090101076	69	2		1	1	30.8185	4	9	9	9	66	1.13	3.81	160	13.88	0	2	1	1	1	2	3	2	0	0	1	1	1	2
2008090106008	54	2	2	1	1	23.4236	3	7	8	7	61	1.1	2.29	130	13.233	0.988142	1	1	1	1	3	4	1	0	0	1	1	0		1
2008090106035	86	1		2	2	24.1633	4	10	10	10	96	1.18	2.32	135	15.84	1.09529	1	1	1	1	3	2	2	0	0	1	1	0
2008090131019	58	2	1	1	1	21.2306	1	2	1	2	49.3	0.82	3.13	120		1.26263	1	1	1	1	3	19	13	1	0	2	3	1	2
2008090135014	56	1	2	3	3	23.3887	4	9	9	9	78.6	1.12	2.7	160	31.3	0.917431	2	1	1	2	3	8	5	0	0	1	1	0
2008090137059	68	2	2	1	1	26.6728	2	3	3	3	42	1.04	3.2	175		3.01205	2	1	1	2	2	1	0	1	0	1	1	0			2
2008090201077	85	1		3	1	20.7612	4	8	8	8	81	1.35	3.84	120	23.05	0.495295	1	1	1	1	3	0	0	1	0	1	1	0
2008090201078	46	1	3	3	2	25.5102	4	8	8	8	87	1.09	3	170	50	1.53846	2	1	1	2	1	14	10	1	0	2	2	1
2008090201079	51	1	3	3	3	23.1405	1	1	1	1	63	1.42	2.09	140	13.2	0.584454	1	1	1	1	3	19	13	1	0	2	3	1
2008090201080	45	1	2	3	2	27.6817	1	2	2	2	65	1.4	2.78	150	13.4	0.76864	2	1	1	2	3	14	4	1	0	2	2	1
2008090201081	44	2	4	1	1	25.3906	1	1	1	1	68	1.7	3.73	110	14.02	0.645161	1	1	1	1	3	0	0	1	0	1	1	0	2
2008090206034	48	1	4	3	2	27.6817	3	6	6	6	66	1.3	3.24	140	14.54	1.24069	1	1	1	1	3	1	0	1	0	1	1	0	2
2008090211017	71	2	2	1	1	21.4844	2	5	5	5	75	1.19	4.88	144	37.14	1.06045	2	1	2	1	1	10	9	0	0	2	2	1
2008090215001	39	1	3	3	3	23.6614	4	10	10	9	74	1.81	3.33		10.1	3.861	1	1	1	1	3	15	10	1	0	2	2	1
2008090230009	57	1	4	3	3	27.6817	2	5	5	5	81.2	1.29	2.89	146	13.9	2.06186	2	1	1	1	2	18	12	1	0	2	2	1	1
2008090230011	69	1	2	2	1	22.4913	4	9	9	9	103	1.14	2.7	108	12	0	2	1	1	2	1	27	15	1	0	2	3	1
2008090231020	56	1	3	1	1	20.9573	4	9	9	9	82.5	0.66	2.7	120		0.883392	1	1	1	1	3	1	0	1	0	1	1	0	2
2008090232011	60	1	2	1	1	25.7117	2	4	4	4	77.5	0.92	3.43	130		2.77008	2	1	1	1	1	6	0.5	1	0	1	1	0	1
2008090237060	34	2	2	1	1	22.6562	1	2	2	2	40	1.48	1.8	120		0		1	1	1	3	4	4	0	0	1	1	1	2
2008090237061	61	1	2	3	1	25.5937	2	3	3	3	64	0.82	3.1	179		1.6835	2	1	1	1	1	6	5	0	0	1	1	1	2
2008090237062	52	1	2	2	1	22.8571	4	9	9	9	85	1	3.9	153		0	2	1	1	1	1	6	6	0	0	1	1	1	2
2008090237063	71	2	1	1	1	22.2656	1	2	2	2	43	0.97	3.1	172		1.66389	2	1	1	1	3	9	5	1	0	1	1	1	1
2008090301082	74	1	2	3	1	25.7117	1	2	2	2	88	1.42	1.43	160	25.41	0.682594	1	1	1	2	2	21	5	1	0	2	3	1
2008090301083	74	2	1	1	1	31.25	4	8	8	8	59	1.23	2.89	110	18.94	2.18341	1	1	1	1	1	4	4	0	0	1	1	1	2
2008090305013	58	2		1	1	29.2969	2	3	3	3	69			140		0	2	1	1	1	3	3	3	0	0	1	1	1	2
2008090311008	50	1	3	1	1	25.3061	3	7	7	7	72.9	0.88	2.9	110		0.418936	1	2	2	1	2	21	2	1	0	2	3	0	1
2008090311018	73	1	2	2	1	19.5918	1	3	2	2	72				27.77	0	2	1	2	1	3	5	3	0	0	1	1	1
2008090311019	43	2	4	1	1	26.6728	4	10	10	10	62	1.3	5.19	160	13.79	2.7027	2	1	2	1	3	4	2	0	0	1	1	0
2008090311021	68	1	3	1	2	22.8571	3	7	8	7	76	2	3.12	170	23.62	0.66313	2	1	1	1	1	3	3	0	0	1	1	1
2008090319001	57	2	2	1	1	23.5883	2	5	5	5	54	1.02	2.76	140	13.47	0	2	1	1	1	1	3	12	0	1	1	1	1	2
2008090330015	64	2	2	1	1	21.9076	1	2	2	2	66.6	1.55	3.88	190	15	1.78891	2	1	1	1	1	5	5	0	0	1	1	1	1
2008090331021	73	1	2	1	1	22.0581	4	9	9	9	126.1	0.7	2.5	140		1.70648	1	1	1	1	1	21	19	0	0	2	3	1	2
2008090331022	85	2	1	1	1	23.0518	3	6	6	6	71.1	0.81	3.51	125		0.774593	1	1	1	1	1	21	19	0	0	2	3	1	2
2008090337035	52	1	1	3	1	21.3382	1	2	2	2	59	1.28	3.6	180		1.0917	1	1	1	2	2	5	5	0	0	1	1	1
2008090337064	58	1	2	3	2	20.7612	1	3	3	3	55	0.87	3.4	190		1.26103	1	1	1	1	3	5	5	0	0	1	1	1	2
2008090337067	48	1	2	3	2	23.4375	3	7	8	7	63	0.92	2.8	114		1.09529	1	1	1	1	2	13	11	0	0	2	2	1	1
2008090339002	71	1	1	3	1		3	8	8	8	117	0.44	1.66	150		4.44444	2	1	1	1	3	18	15	0	0	2	2	1	2
2008090401084	81	2	2	3	1	28.3531	2	4	4	3	67	1.4	2.83	190	22.12	0.8	1	1	1	1	2	2	2	0	0	1	1	1
2008090411020	66	1	3	1	3	29.9836	4	10	10	10	107	1.2	2.74	178	15.75	0	2	1	1	1	1	3	8	0	1	1	1	1
2008090431023	68	1	2	2	1	22.0386	4	10	10	9	116	1.08	2.6	160		0	2	1	1	1	1	1	0	1	0	1	1	0	2		2
2008090431024	53	2	1	1	1	28.0404	4	9	9	9	64.9	0.82	4.54	140		1.0395	1	1	1	1	1	11	10	0	0	2	2	1	2
2008090437065	61	2	2		1	20.4444	3	8	8	8	72	1.38	3.3	204		1.31926	2	1	1	1	3	1	0	1	0	1	1	0	2
2008090437066	73	1	1	1	1	24.8016	3	7	8	7	72	0.87	2.3	168		0.752445	2	1	1	1	2	9	1	1	0	1	1	1	2
2008090437068	62	2	1	1	1	28.8889	2	4	4	4	68	0.5	2.6	185		2.92398	2	1	1	1	2	5	4	0	0	1	1	1	2
2008090501085	76	2	2	1	1	22.8928	1	1	1	1	61	1.54	2.78	158	18.08	1.00806	2	1	1	3	1	16	8	1	0	2	2	1
2008090505014	67	2		1	1	15.427	2	3	3	3	55	1.35	2.83	140		0	1	1	1	1	3	6	1	1	0	1	1	1
2008090505015	49	1	3	3	3	23.5294	3	7	7	7	51	0.91	3.04	124		0	2	1	1	1	1	10	4	1	0	2	2	1	2
2008090511023	38	2	3	1	1	23.3067	4	9	9	9	85	1	2.78	154	17.45	1.37174	2	1		1	2	3	3	0	0	1	1	1
2008090515011	19	1	3	1	3	25.3515	2	3	3	3	64	1.34	1.99	130	22.8	1.66389	1	1	1	1	1	5	3	0	0	1	1	1	2
2008090517043	53	1	3	1	1	24.4898	1	1	1	1	54	0.89	2.79	140		0	1	1	1	1	1	7	0	1	0	1	1	0
2008090530016	79	1	3	3	3	24.6755	4	9	9	9	80.9	0.85	2.27	135	20.3	0	1	1	1	1	1	8	4	1	0	1	1	1	1
2008090532012	51	2	2	1	1	24.6667	2	5	5	5	55.4	1.22	4.5	110		0.434216	2	1	1	1	3	4	1	0	0	1	1	0	1
2008090535015	50	1	3	2	1	25.2493	4	10	10	10	72.3	1.17	2.78	140	15.7	1.68067	2	1		1	2	7	1	1	0	1	1	1	2
2008090537069	64	2	1	1	1	24.2188	2	4	4	4	47	1.02	2.7	197		1.34409	2	1	1	1	2	4	1	0	0	1	1	0	2
2008090601086	41	1		3	1	28.075	4	10	10	9	72	0.7	3.16	120	47.47	0.583431	1	1	1	1	3	8	2	1	0	1	1	1	2
2008090601087	73	2	2	2	1	28.0404	3	6	6	6	101	1.6	2.87	170	16.96	0	2	2	2	1	3	25	36	0	1	2	3	1
2008090605003	71	2	3	1	1	23.4375	2	4	4	4	81	1.14	2.81	120		0.997009	2	1	1	1	3	1	0	1	0	1	1	0	1
2008090606018	54	1	3	1	1	27.7671	2	5	5	4	71	1.2	4.99	180	15.64	0.98912	1	1	1	1	2	10	6	1	0	2	2	1	2
2008090613011	45	1		3	3	27.3588	3	6	6	6	95	1.1	3.5	196		0.467508	2	1	1	2	3	0	0	1	0	1	1	0
2008090613012	58	1	3	3	2	19.5918	1	2	1	2	71.6	1.21	3.3	118		0.133887	2	1	2	1	3	0	0	1	0	1	1	0
2008090613014	72	2	3	1	1	28.9062	2	4	4	4	74.9	1.55	3.2	145		0	2	1	2	1	1	4	2	0	0	1	1	1
2008090613015	72	1	3	3	3	23.03	2	4	4	4	75.3	1.03	3.3	118		0.560224	2	1	1	1	1	17	12	1	0	2	2	1
2008090630017	41	1	2		2	22.0386	1	2	2	2	83.6	0.95	2.75	108		0.704225	1	1	1	2	3	5	5	0	0	1	1	1
2008090630018	57		2		1	20.202	4	10	10	9	122.4	2	3.39	180		0	1	1	1	1	1	8	7	0	0	1	1	1	1
2008090630019	49	2	3	1	1	22.6003	1	1	1	1	70	1.55	1.95	102	15.2	0.831255	1	1	1	1	3	19	8	1	0	2	3	1	1
2008090630021	53	2	2	1	1	22.151	2	5	5	4	45.1	1.37	5	150	18.8	0	1	1	1	1	1	5	3	0	0	1	1	1	1
2008090632013	77	2	1	1	1	21.9899	2	3	3	3	66	1.78	2.52	158		0.274801	1	1	1	1	3	1	1	0	0	1	1	0	1
2008090701088	59	1		3	3	29.9836	4	10	10	10	104	1.13	1.84	160	14.94	1.38313	2	1	1	1	2	2	2	0	0	1	1	1
2008090701089	57	2		1	1	21.6413	1	2	2	2	61	1.3	3.48	140	8.49	0.831255	2	1	1	1	2	4	3	0	0	1	1	1	2
2008090701090	58	2	2	1	1	28.9341	3	5	6	6	51	0.94	2.6	145	8.68	2.55754	2	1	1	1	1	2	2	0	0	1	1	1	1
2008090711024	46	1	2	3	3	22.4913	4	10	10	10	82	0.59	2.05		17.43	0.938967		1	1	1	3	7	5	0	0	1	1	1
2008090711025	54	2	1	1	1	18.4202	1	2	2	2	38	1.5	5.17	130	17.27	0.786782	1			1	1	9	8	0	0	1	1	1
2008090717030	60	1	4	3	1	24.4898	2	5	5	4	70	0.97	3.24			0	1	1	1	1	1	2	4	0	1	1	1	1
2008090730020	65	2	2	1	1	17.9688	2	4	4	4	61.2	1.27	2.63	150	16.6	0.660066	2	1	1	1	3	23	15	1	0	2	3	1	1
2008090735016	84	1	1	1	1	24.2215	3	7	8	7	73.9	1.72	3.69	130		0.429	1	1	1	1	2	2	0	1	0	1	1	0
2008090739003	54	1	3	3	1	24.8016	3	7	7	7	90	0.87	3.92	137		1.34953	1	1	1	1	3	10	8	0	0	2	2	0	2
2008090801091	44	1	3	3	1	24.9135	4	9	9	9	78	1.35	3.96	180	23.85	0		1	1	2	3	22	13	1	0	2	3	1
2008090801092	64	1	2	1	1	25.6055	1	1	1	1	63	1.4	1.95	110	11.47	2.73973	1	1	1	3	3	0	0	1	0	1	1	1
2008090805004	57	1	2	3	2	24.8163	2	5	5	5	84	1.07	3.21	120		0	1	2	2	1	1	1	1	0	0	1	1	0	2
2008090813013	63	2	3	1	1	22.151	2	5	5	5	70.2	1.34	4	133		0.612745	2	2	1	1	2	16	3	1	0	2	2	1			1
2008090830022	45	1	1		1	20.5693	1	3	2	2	57.4	1.24	3.05	120	13.2	0.706215	1	1	1	2	2	14	9	1	0	2	2	1
2008090830023	18	1	3		2	19.8413	2	5	5	5	86	1.25	3.28	162		1.17925	2	1	2	1	3	4	2	0	0	1	1	1	1
2008090830024	46	1	2		3	19.6072	3	7	7	7	63.5	1.32	3.51	170		0	2	1	1	2	2	10	10	0	0	2	2	1
2008090832014	78	2	1	1	1	20.1348	2	4	4	4	46.1	1.23	2.6	130		0.454752	1	1	1	1	3	4	0	1	0	1	1	0	1
2008090832015	59	1	2	3	2	23.3887	2	5	5	5	74.5	1.28	3.4	135		2.29358	2	1	1	1	2	0	0	1	0	1	1	0	1
2008090837070	65	1	2	1	1	20.5499	3	6	6	6	53	0.82	1.7	207		1.55039	2	1	1	1	1	2	3	0	1	1	1	1	1
2008090841002	78	1	4	1	1	19.7232	4	10	10	10	109.4			100		1.25628	1	2	1	1	1	8	0	1	0	1	1	1
2008090901093	60	2	1	1	1	23.4375	1	2	2	2	61	0.97	3.56	130	19.72	1.24688	2	1	1	1	2	0	0	1	0	1	1	1
2008090901094	31	1	3	2	1	32.4886	4	10	10	10	78	1.18	4.2	140	37.72	0.827815	2	1	1	2	1	5	2	0	0	1	1	1
2008090901095	54	1	4		3	27.1314	2	5	5	5	67	1.01	4.1	140	13.1	0.664452	2	1	1	1	1	9	7	0	0	1	1	1
2008090906028	45	1	4	3	2	26.4721	2	3	3	3	94	1.31	5.87	150	33.4	0.914913	2	1	1	1	3	6	2	1	0	1	1	1	2
2008090915012	53	1	3	1	1	20.7612	3	6	6	6	71	1.49	2.46	120	12.7	2.0202	1	1	1	1	3	2	1	0	0	1	1	0	2
2008090930025	51	1	3	3	2	30.4498	3	6	6	6	59.3	1.06	3.42	121	10.9	0	1	1	1	1	1	9	2	1	0	1	1	1	1
2008090930026	75	2		1	1	25.7812	1	2	2	2	47.7	1.42	3.17	176		0	2	1	2	1	1	10	8	0	0	2	2	1	1
2008090937072	43	2	1	1	1	20.5457	2	3	3	3	53	0.84	3.3	111		1.35135				2	3	6	2	1	0	1	1	1
2008090937073	60	1	3	3	3	25.3444	2	4	4	4	60	1.26	3.5	215		1.41044	2			1	2	3	4	0	1	1	1	1	1
2008090937074	48	2	1	1	1	24.974	3	8	8	8	59	1.33	1.6	170		2.32558	2			1	3	8	4	1	0	1	1	1	1
2008091001096	78	2	3	1	1	32.4662	1	2	2	2	88	1.69	4.61	135	15.26	0.567537	2	2	2	1	2	26	26	0	0	2	3	1
2008091001097	39	1	3	1	1	25.5102	3	6	6	6	83	0.95	3.06	145	18.08	0	1	1	1	1	1	2	1	0	0	1	1	0
2008091001098	40	1	2	3	1	30.7958	4	10	10	10	95	0.71	2.63	130	21.03	0.93985	1	1	1	1	1	1	1	0	0	1	1	1	1
2008091001099	51	2	1	1	1	25.3906	1	1	1	1	49	0.91	2.33	130	12.5	0.377358	1	1	1	3	3	0	0	1	0	1	1	1
2008091001100	43	2	2	1	1	26.5625	1	1	1	1	47	1.38	2.72	130	11.09	0.815661	2	1	1	2	2	19	14	1	0	2	3	1
2008091006019	46	2	3	1	1	27.0538	1	2	2	2	35	1.15	4.36	130	12.31	0	1	1	1	1	1	2	0	1	0	1	1	0	2
2008091013016	57	2	2	1	1	25.711	1	1	1	1	70.4	1.1	4.6	134		2.079	2	1	1	1	2	11	9	0	0	2	2	1
2008091031025	40	2	2	1	1	20.7031	1	3	3	3	59.6	0.93	2.27	115		0.168549	1	1	1	2	3	0	0	1	0	1	1	0
2008091031026	67	1	3	1	1	22.4913	4	10	10	10	95.3	1.16	4.97	128		0.754148	1	1	1	1	3	2	1	0	0	1	1	0	2
2008091033001	81	1	2	2	1	18.1662	4	10	10	10	75	1.2	3.36	150		0.921659	2	2		1	2	4	2	0	0	1	1	1	1
2008091037071	83	2	1	1	1	17.898	3	6	6	6	54	1.12	3.9	180		1.16009	1	1	1	1	1	18	17	0	0	2	2	1	2
2008091037075	47	1		2	3	22.0386	2	4	4	4	66	1.25	1.7	156		0.927644	2	1	1	1	3	6	1	1	0	1	1	0	2
2008091039004	46	1	4	3	3	24.1672	2	3	3	3	75	0.95	3.63	134		0	2	1	1	1	2	7	5	0	0	1	1	0	2
2008091101101	63	2	2	1	1	25.6312	2	3	3	3	63	0.92	3.26	160	12.15	0	2	1	1	1	1	4	2	0	0	1	1	0
2008091101102	44	2	2	1	1	25.3906	1	2	1	1	44	1.4	3.19	120	36.57	0.396825	2	1	1	2	3	11	9	0	0	2	2	1
2008091101103	64	2	1	1	1	22.6562	2	4	4	4	54	1.44	2.71	130	7.69	0.256345	1	1	1	1	3	2	1	0	0	1	1	0
2008091101104	49	1	3	1	2	27.0416	4	10	10	10	99	0.82	1.9	120	12.78	1.56986	2	1	2	1	1	5	3	0	0	1	1	1		2
2008091106030	54	2	4	1	1	23.4375	3	7	8	7	40	1.18	3.54	140	9.27	1.60772	1	1	1	1	2	2	1	0	0	1	1	0	2
2008091106032	65	2	4	1	1	27.0051	1	3	2	2	54	1.22	2.64	150	19.12	2.04082	2	1	1	1	3	1	1	0	0	1	1	0	2
2008091113017	50	1	2	3	2	26.8274	2	4	4	4	77.6	0.97	2.1	145		0.222222	2	1	1	1	3	4	4	0	0	1	1	1
2008091113018	70	2		1	1	24.4352	4	8	9	9	60.2	0.8	3.1	167		0.239292	2	1	2	1	1	8	5	0	0	1	1	1
2008091137076	49	1	1	2	3	23.9995	2	4	4	4	44	1.61	4.2	170		0.662252	2	1	1	2	3	6	5	0	0	1	1	1
2008091137077	78	1	1	3	1	24.4898	2	4	4	4	54	0.73	2	113		0.94697	2	1	1	1	2	6	5	0	0	1	1	1	2
2008091137078	53	1	1	2	3	24.2215	1	2	2	2	47	1.6	2.2	160		1.2285	2	1	1	2	2	21	14	1	0	2	3	1
2008091137079	80	2	1	1	1	18.7305	4	8	9	8	63	1.35	2.9	210		0.55991	2			1	2	3	2	0	0	1	1	0	2
2008091201105	60	2		3	1	31.245	4	8	9	8	56	0.71	2.38	160	12.15	0.390778	1	1	1	1	1	5	3	0	0	1	1	1
2008091201106	64	2	2	1	1	25.5102	1	2	2	2	46	1.02	1.79	170	24.17	0	2	1	1	1	1	2	1	0	0	1	1	0	2
2008091201107	35	2	2	1	1	26.8386	1	1	1	1	35	1.11	2.12	165	37.8	0.701754		1	1	3	3	0	0	1	0	1	1	1
2008091201108	57	1	2	3	1	24.2215	1	3	3	3	71	1.07	2.79	180	25.46	0.645161	2	1	1	3	3	0	0	1	0	1	1	1
2008091201109	53	1	2	3	3	25.3515	4	9	9	9	68	0.67	1.3	150	17.87	0.768049	2	1	1	1	1	3	2	0	0	1	1	1	1
2008091205005	55	1	2	3	2	24.4898	3	5	6	6	81	0.98	4.03	130		0.501756	2	1	1	1	3	8	2	1	0	1	1	0	2
2008091206017	72	1	2	1	1	24.2424	4	8	8	8	103	1.35	3.1	130	13.5	0.799361	2	1	2	1	3	1	0	1	0	1	1	0	2
2008091206033	84	1	4	1	1	22.2041	2	4	4	4	64	1.2	2.2	155	8.35	1.24069	2	1	1	1	3	1	0	1	0	1	1	0	2
2008091211026	71	2	1	1	2	25.3906	3	8	8	8	589.8	1.13	3.73	145	70.76	0.403551	2	1	2	1	1	6	7	0	1	1	1	1
2008091211027	55	2	2	1	1	22.0386	3	6	6	6	72	1.26	4.95	180	11.04	0.416146	2	1	1	1	3	11	9	0	0	2	2	1
2008091213019	54	1	4	1	1	29.0659	2	5	5	5	93.9	1.17	3.1	140		1.52905	2	1	1	1	1	0	0	1	0	1	1	0
2008091230028	64	1	2	1	3	22.4323	2	5	5	4	75.9	1.63	3	156	25.3	0.848896	1	1	1	1	3	4	3	0	0	1	1	1	1
2008091231027	70	1	1	1	1	21.0498	1	1	1	1	39.3	0.79	2.48	128		0.0278777	1	1	1	1	2	25	25	0	0	2	3	1
2008091231028	74	1	1	1	1	24.2215	2	5	5	5	88.1	0.61	2.97	145		0.394166	1	1	1	1	2	14	4	1	0	2	2	1	2
2008091232017	67	1	1	1	1	25.3515	3	6	7	6	67.9	1.19	3.9	130		0	2	1	2	1	1	2	0	1	0	1	1	0	1
2008091237081	55	1	2	2	1	24.2215	4	9	9	9	126	0.76	2.4	133		1.74825	2	1	1	1	2	2	0	1	0	1	1	0	2
2008091237082	43	2	2	1	1	26.8544	1	2	2	2	33	1.3	4.4	131		4.23729	1	1	1	2	2	1	1	0	0	1	1	0
2008091301110	72	1	2	3	2	20.5191	2	5	5	5	83	0.82	2.82	125	26.59	0		1	1	1	2	7	7	0	0	1	1	1
2008091301111	71	2	1	1	1	21.4844	2	5	5	5	83	0.82	2.82	140	11.01	0	2	1	1	1	1	9	5	1	0	1	1	1	1
2008091306036	61	1	2	3	1	25.3515	4	9	9	9	80	0.82	2.56	160	11.44	1.09529	2	1	2	1	3	9	1	1	0	1	1	0
2008091330029	91	1	4	1	1	24.2215	2	4	4	4	92.8	0.76	2.73	130	23.7	0	2	1	1	1	1	2	2	0	0	1	1	1	1
2008091331029	61	2	2	1	1	22.2222	1	3	3	2	54.9	1.8	3.28	146		0.254323	2	1	1	1	2	7	4	0	0	1	1	1	2
2008091337083	79	2		1	1	24.0346	4	10	10	10	64	0.9	4.3	156		0	2	1	1	1	1	14	16	0	1	2	2	1	1
2008091401112	59	1	2	1	3	23.5294	1	2	2	2	96	1.75	2.89	160	28.62	2.39234	1	1	1	2	1	2	4	0	1	1	1	1			2
2008091401113	52	1	2	1	2	29.7458	4	9	9	9	64	0.9	4.73	140	11.83	0.530504	1	1	1	1	2	2	0	1	0	1	1	0	2
2008091405006	53	1	3	3	3	21.1327	4	9	9	9	84	1.51	3.44	170		1.24688	2	1	1	1	2	1	4	0	1	1	1	1	1
2008091430030	67	1	2		1	30.8463	1	2	2	2	70.5	0.92	3.07	158	20.3	1.66113	2	1	1	1	1	12	11	0	0	2	2	1	1
2008091439006	75	2	1	1	1	26.1427	2	4	4	4	62	1.12	3.91	140		1.48148	2	1	1	1	1	17	11	1	0	2	2	1	2
2008091501114	67	1		1	1	25.3515	1	2	2	2	100	1.73	4.2	170	10.84	0.397298	1	1	1	2	3	33	36	0	1	2	3	1
2008091513022	67	2	2	1	1	25.3906	4	9	9	9	73.1	1	2.7	125		0.83682	1	1	1	1	1	1	1	0	0	1	1	0
2008091530031	65	2	1	1	1	24.5578	3	6	6	6	49.3	1.2	2.59	180	14.5	0.694927	1	1	1	1	1	1	0	1	0	1	1	0	1
2008091530032	63	2	2	1	1	21.3382	2	4	4	4	65.1	1.29	3.18		10.8	0	1	1	1	1	1	1	1	0	0	1	1	1	1
2008091531030	76	2	1	1	1	24.6548	4	9	9	9	70	1.1	3.67	160		0.027306	2	1	1	1	3	6	4	0	0	1	1	1	2
2008091537084	62	2	1	1	1	22.0741	2	5	5	5	50	1.12	2.7	130		0	2	2	1	1	1	19	11	1	0	2	3	1
2008091543001	56	1	2	3	3	21.5139	3	7	7	7	40	1.53	1.8	110	8.89	0.282486	1	1	1	1	1	8	0	1	0	1	1	0	1
2008091606022	49	2	2	1	1	25.9645	2	5	5	5	36	1.07	4.41	120	13.15	0	1	1	1	1	1	1	1	0	0	1	1	0
2008091615002	67	1	3	1	1	24.2215	3	6	6	6	49	1.08	1.6	140	16	3.663	1	1	1	1	1	1	3	0	1	1	1	1	2
2008091617029	70	2	3	1	1	23.8751	2	5	5	5	53	1.44	3.37			1.68067	2	1	1	1	1	1	0	1	0	1	1	0	2
2008091624001	60	2	3	1	2	23.4375	2	5	5	5	60	1.61	5.2		13.7	2.25225	2	1	1	1	1	3	3	0	0	1	1	1	2
2008091630033	61	2	2	1	1	27.8159	3	6	6	6	60.1	1.33	3.27	174	13	1.29366	2	1	1	1	1	5	3	0	0	1	1	1	1
2008091630034	37	2	2	1	1	18.2961	1	3	2	2	63			93	10.4	1.5456	1	1	1	2	3	0	0	1	0	1	1	0
2008091637087	69	1	2	3	1	23.4075	3	6	6	6	96	1.28	3.3	179		1.11857	2	1	1	1	3	4	0	1	0	1	1	0	1
2008091637090	28	1	3	1	1	20.6193	2	4	4	4	68	0.77	2.8	102		1.29199	1	1	1	1	2	5	3	0	0	1	1	0	2
2008091639005	41	1	4	1	2	30.8463	3	7	7	7	90	1.08	3.99	148		0	2	1	1	1	3	10	9	0	0	2	2	1
2008091641003	78	2	3	1	1	28.764	3	7	8	7	67.5	0.91	3.01	126		1.88324	1	1	1	1	3	6	3	0	0	1	1	1	2
2008091701116	39	1	4	3	3	26.9896	4	9	9	9	76	1	4.71	150	7.32	0.434405	1	1	1	1	1	1	0	1	0	1	1	0
2008091701117	49	1		3	2	27.0416	4	10	10	10	85	1.01	3.39	160		0.499251	2	1	1	1	2		3					0
2008091711028	53	1	3	1	3	20.7612	2	5	5	5	92	1.31	3.35	170	19.04	0.295247	2	1	1	1	3	6	3	0	0	1	1	1
2008091711029	63	1	3	3	3	27.0416	3	7	7	7	72	0.98	4.13		89.95	1.24378	2	1	2	1	3	4	3	0	0	1	1	1
2008091711030	70	1	4	2	2	27.3438	4	8	8	8	87	1.06	4.9	170	15.98	1.78571	2		2	1	1	4	2	0	0	1	1	0
2008091730036	70	1	3	1	1	23.3844	3	7	7	7	86	1.01	2.62	120	19.2	0	2	1	1	1	1	2	2	0	0	1	1	1	1
2008091731032	62	2	2	1	1	22.4323	2	5	5	4	47.8	0.67	3.77	130		0	1	1	1	1	1	5	1	1	0	1	1	0	2
2008091732019	75	1	2	1	1	21.0077	4	10	10	10	106.5	1.04	2.9	120		0.788022	2	1	1	1	3	1	1	0	0	1	1	0	1
2008091732020	62	1	3	1	1	23.1206	4	9	9	9	76.7	1.8	3.9	134		3.26797	2	1	1	1	1	4	1	0	0	1	1	0	1
2008091737092	73	2	1	1	1	25.5937	1	1	1	1	53	1.37	4.5	170		1.79211	2	1	1	1	3	13	6	1	0	2	2	1
2008091737093	82	1	2	2	2	16.7872	3	8	8	8	159	1.2	1.9	170		3.861	2	1	1	2	1	23	19	1	0	2	3	1			1
2008091737094	64	2	1	1	1	25.3906	2	5	5	5	51	1.31	4	151		0	2	1	1	1	1	8	4	1	0	1	1	1	2
2008091743002	55	2	2	1	1	20.0288	1	2	2	2	37	2.32	4.2	130	7.87	1.60772		1	1	2	1	15	14	0	0	2	2	1
2008091743002	55	2	2	1	1	20.0288	1	2	2	2	37	2.32	4.2	130	7.87	1.60772		1	1	2	1	15	14	0	0	2	2	1
2008091743200	76	2	1	1	1	24.2215	2	4	4	4	40	1.72	3.32	160	9.17	0.94162	2	1	1	1	3	9	4	1	0	1	1	1	1
2008091801118	48	1	3	2	1	26.2188	3	7	8	8	71	0.9	2.26	140	10.73	0.334001	2	1	2	1	1	10	9	0	0	2	2	1	2
2008091806014	77	1	2	2	1	25.8806	4	9	9	9	63	1.08	3.72	140	10.96	1.08108	2	1	1	1	1	2	0	1	0	1	1	0	2
2008091823015	57	1	2	3	2	30.7599	2	4	4	3	61	2.72	4.36	155	14.81	2.99401	2	1	1	2	1	2	0	1	0	1	1	0
2008091830038	77	2	2	1	1	25.3906	1	2	1	1	42.1	1.42	3.47	140	30	0	2	1	2	1	1	16	12	1	0	2	2	1	1
2008091837095	77	1	1	1	1	19.5312	2	3	3	3	56	1.1	1.5	148		1.12233	2	1	1	1	2	6	2	1	0	1	1	1	2
2008091837096	70	2	1	1	1	22.2137	1	2	2	2	51	1.26	3.8	148		0.74184	1	1	1	1	3	14	8	1	0	2	2	1		1
2008091837097	50	1	2	3	3	29.3848	4	10	10	10	90	0.99	3.1	192		1.42857	2	1	1	1	2	5	4	0	0	1	1	0	2
2008091901119	67	1	2	3	1	27.4145	4	10	10	10	69	1.02	4.47	150	18.27	1.28041	2	1	1	1	2	3	4	0	1	1	1	1	2
2008091937098	66	1	2		1	24.8971	3	6	7	6	48	0.88	2.2	156		0	2	1	1	2	1	6	4	0	0	1	1	1
2008091937099	72	1	1	1	1	28.5156	3	6	7	6	65	0.72	1.5	189		0.655738	2	1	1	1	2	4	2	0	0	1	1	0	2
2008091937100	66	2	3	1	1	20.5457	1	3	3	3	59	1.87	2.8	111		0.919963	1	2	1	1	1	12	1	1	0	2	2	1	2
2008091937101	49	2		1	1	24.0346	1	3	3	2	60	1.34	5.1	180		2.2779	2	1	1	2	1	10	4	1	0	2	2	1	2
2008092013023	76	2	1	1	1	39.5554	1	3	3	3	66.3	1.28	3.1	149		0.680272	2	1	1	1	2	2	2	0	0	1	1	0
2008092023031	42	1	2	3	2	23.6614	2	5	5	5	69	1.42	5.89	110	34.66	1.42248	1	1	1	1	2	0	0	1	0	1	1	0	2
2008092030037	50	2	2	1	1	23.0112	2	4	4	4	41.2	0.62	0.85	148		2.29358	2	1	1	1	1	12	11	0	0	2	2	1	1
2008092030040	84	2	2	1	1	22.0604	1	3	3	3	60.9	1	3.28	186		1.10865	2	1	1	2	1	12	8	1	0	2	2	1
2008092031032	67	1	4	3	2	23.1206	4	10	10	10	80.5	0.66	3.25	135		0.632111	2	1	1	2	1	13	1	1	0	2	2	1
2008092113024	48	1	4	3	3	19.8177	3	6	6	6	96	1.1	3.2	125		0.400962	1	1	1	1	2	7	4	0	0	1	1	0
2008092130041	80	2	2	1	1	21.4031	4	10	10	10	132	1.48	2.76	126		2.82486	1	2	2	1	1	19	11	1	0	2	3	1	1		1
2008092136005	58	1	2	1	2	26.6436	4	9	9	9	84	1.16	3.04		12.2	0	2	1	1	1	3	1	0	1	0	1	1	0	1
2008092143005	51	2	2	1	1	19.91	3	6	6	6	36	1.36	3.03	120	4.88	0	1	1	1	1	1	13	6	1	0	2	2	1	1
2008092201120	66	2	1	1	1	23.8054	2	3	3	3	77	0.95	1.92	140	11.36	1.04603		1	1	1	3	13	13	0	0	2	2	1
2008092201121	72	1	2	2	1	30.1194	3	7	7	7	99	0.84	3.06	170	32.05	0.782473	2	1	1	1	3	3	2	0	0	1	1	1	1
2008092201122	50	1	3	1	1	26.3656	1	1	1	1	65	1.53	2.47	150	15.64	1.25628	2	1	1	3	1	0	0	1	0	1	1	1
2008092201123	46	1	3	1	2	24.7252	3	6	6	6	80	1.16	3.71	190	12.88	0.84317	2	1	1	2	2	17	3	1	0	2	2	1
2008092201124	61	1	2	1	1	28.5156	2	4	4	4	46	1.09	3.7	130	7.2	1.07181	1	1	1	2	1	1	0	1	0	1	1	0
2008092201125	73	2	2	1	1	27.4077	2	5	5	4	64	1.26	2.76	120	24.27	0.801925	2	1	1	1	1	0	0	1	0	1	1	0	2
2008092211032	67	2	2	1	1	28.3203	4	10	10	10	87	1.22	4.98	140	21.11	0	2	1	1	1	2	9				1	1	1
2008092213025	74	2	2	1	1	23.8728		5	6	5	76.7	1.63	3.6	114		0	2	1	1	1	1	0	0	1	0	1	1	0
2008092215007	57	1	3	3	3	24.4898	3	7	7	7	86	1.42	1.81	150		1.01626	2	1	1	1	1	3	4	0	1	1	1	1	2
2008092217026	56	1	2	3	4	30.1194	4	9	9	9	71	1.18	3.13			2.7933	2	1	1	1	1	1	1	0	0	1	1	0	2
2008092237103	62	2	2	1	1	20.0288	3	6	6	6	43	0.86	2.1	180		1.53846	1	1	1	1	2	3	0	1	0	1	1	0	2		2
2008092237106	67	1	2	1	2	26.5285	4	9	9	9	44	0.73	2.6	160		0	1	2	1	1	1	3	0	1	0	1	1	0	2	2
2008092241001	56	1	4	3	1	20.5499	4	8	9	8	70.7	0.95	2.34	116		1.74216	2	1	1	1	2	8	6	0	0	1	1	1	2
2008092301126	69	1		3	3	26.2346	4	10	10	10	93	1.03	3.07	140	33.49	0.829187	1	1	1	1	1	2	4	0	1	1	1	1	1
2008092301127	79	1	2	1	1	20.5457	4	10	10	10	102	0.99	3.39	150	14.69	0	2	1	1	1	3	9	0	1	0	1	1	0	2
2008092301128	53	1	3	3	1	31.5334	4	9	9	9	59	0.93	2.33	140	11.34	1.14155	2	1	1	1	1	2	2	0	0	1	1	1	2
2008092301129	73	1	3	1	1	26.7299	3	7	7	7	65	1.61	3.52	140	10.89	0.544366	1	1	1	1	2	2	6	0	1	1	1	1
2008092301130	63	2	2	1	1	27.1816	3	7	7	7	66	0.8	2.1	190	15.91	0	2	1	1	1	1	9	8	0	0	1	1	1
2008092306016	53	1	3	3	1	23.5078	3	7	8	7	71	1.09	3.23	180	13.8	0.526039	2	1	1	1	3	3	1	0	0	1	1	0	2
2008092317021	74	2	3	1	1		3	6	7	6	91	0.99	3.91	130		1.67224	2	1	1	1	3	6	6	0	0	1	1	0
2008092331033	57	2	2	1	1	24.7676	4	8	8	8	78.3	1.01	2.55	125		0	1	1	1	1	1	9	4	1	0	1	1	1	2
2008092331034	49	1	2	1	1	20.2812	3	6	7	6	67.5	0.91	3.4	120		0.484966	1	1	1	1	2	2	0	1	0	1	1	0	2
2008092331035	80	1	4	1	1	25.5102	4	10	10	10	5.76	1.47	1.7	190		0.439947	2	2	2	1	3	11	3	1	0	2	2	1	2
2008092331037	44	1	2	1	1	22.4913	1	3	3	3	60.8	1.33	1.49	120		0.479846	1	1	1	3	2	0	0	1	0	1	1	0
2008092332013	28	2	2	1	1	21.4844	2	5	5	5	55.5	1.56	11.1	125		0.531632	1	1	1	2	2	3	0	1	0	1	1	0
2008092332023	64	2	1	1	1	24.974	1	2	2	2	54.8	1.4	2.5	110		0.235239	2	1	1	2	2	2	1	0	0	1	1	0
2008092401131	36	1	3	3	1	29.3962	1	2	1	1	80	1.54	2.04	150	19.89	3.0581	1	1	1	2	3	2	1	0	0	1	1	1			2
2008092401132	40	2		1	1	25.7117	1	3	3	3	50	1.77	3.64	145	18.34	1.37174	1	1	1	1	3	4	2	0	0	1	1	1	1
2008092401133	74	2	2	1	1	28.0404	1	3	3	3	59	1.25	2.97	140	10.48	0.848176	2	1	1	1	1	3	2	0	0	1	1	1
2008092411033	60	1	2	1	1	24.4646	3	6	7	6	89	1.12	4.03	150	25.19	0.77101	1	1	1	1	1	15	15	0	0	2	2	1
2008092411035	71	2	2	3	1	21.4844	4	9	9	9	63	1.14	4.46	120		0.705716	2	1	1	1	1	3	3	0	0	1	1	1
2008092413027	49	2		1	1	25.3906	2	4	4	4	83.2	1.09	4.2	167		0.747943	2	1	1	1	2	1	1	0	0	1	1	0
2008092417017	57	2	1	1	1	28.125	1	1	1	1	56	1.7	2.8	150		0	2	1	1	2	3	14	13	0	0	2	2	1
2008092431036	72	1	2	1	1	23.1206	4	10	10	9	25.7	1.22	2.75	150		0.393236	2	1	1	1	3	19	12	1	0	2	3	1	2
2008092437107	58	1	2	3	1	25.0995	3	7	7	7	73	0.92	2.5	122		1.81488	1	1	1	1	1	5	3	0	0	1	1	0	2
2008092501134	67	2	1	1	1	17.7778	1	1	1	1	47	1.74	3.06	180	27.84	0.541712	1	1	1	2	2	7	5	0	0	1	1	1
2008092501135	53	1	2	3	3	22.0386	2	4	4	4	68	1.7	2.8	150	16.54	0.486381	2	1	1	1	2	3	2	0	0	1	1	0
2008092501136	58	1	2	1	1	29.3878	1	2	2	2	10.63	1.08	2.59	150	16.19	0	2	1	1	3	1	0	0	1	0	1	1	1
2008092501137	61	2		1	1	26.5625	1	1	1	1	57	1	2.14	154	33.28	1.51976	2	1	1	2	1	34	35	0	1	2	3	1
2008092501138	57	2	2	1	1	21.0938	2	5	5	5	76	1.31	3	120	11.69	0.605694	1	2	1	1	2	1	1	0	0	1	1	0	1
2008092505016	66	1	2	3	2	27.0416	2	5	5	5	69	1.26	2.73	150		0	2	1	1	1	1	14	4	1	0	2	2	0	2
2008092515010	51	1	2	3	3	24.2215	4	9	9	9	79	1.33	0.26	140	18.1	0	2	1	1	1	3	6	3	0	0	1	1	1	2
2008092517013	63	2	3	1	1	27.6398	3	8	8	8	87	1.96	4.12	110		1.34048	2	1	1	3	2	0	0	1	0	1	1	0
2008092537112	67	2	2	1	1	26.2227	4	10	10	10	50	1.37	3.4	145		1.46199	2	1	1	1	1	1	0	1	0	1	1	0	2
2008092543006	63	2	2	1	1	26.1066	2	5	5	5	57	2.34	3.18	170		1.55521	1	1	1	1	3	5	2	0	0	1	1	0	1
2008092601139	54	2	3	1	1	27.3438	1	3	3	3	60	1.17	1.46	110	11.69	0.868056	1	1	1	1	1	1	0	1	0	1	1	1
2008092601140	76	2		1	1	28.3039	1	3	3	2	39	1.27	2.69	175	11.45	0	2	1	1	1	1	14	14	0	0	2	2	1	2
2008092601141	46	1	2	3	3	30.7958	4	10	10	9	90	1.07	3.14	150	19.79	0	2	1	1	1	3	7	12	0	1	1	1	1
2008092601142	51	1	3	3	3	25.9516	4	9	9	9	68	1.35	2.31	160	32.92	0.504796	2	1	1	1	3	6	2	1	0	1	1	1	1
2008092601143	64	1	3	1	1	26.9896	4	10	10	10	147	1.02	2.92	170	21.06	0.448632	2	1	1	1	3	1	0	1	0	1	1	0	2
2008092601144	75	2	2	3	1	23.9224	1	2	2	2	49	1.29	1.67	180	22.69	0.074184	2	1	1	1	1	17	16	0	0	2	2	1
2008092606013	67	2	2	1	1	23.634	3	7	8	7	46	1.26	3.73	110	13.87	0.981354	1	1	1	1	1	3	1	0	0	1	1	0	2
2008092617024	70	2	2	1	1	28.0404	4	10	10	10	76	1.03	2.04			2.7027	2	1	1	1	1	1	0	1	0	1	1	0	2
2008092631038	51	1	2	3	2	22.5981	2	5	5	5	60.1	1.44	3.3	175		0.222074	2	1	1	2	2	9	6	0	0	1	1	1
2008092632024	43	2	1	1	1	19.5312	4	10	10	9	124.5	1.32	3.2	130		0.935454	2	1	1	2	2	8	3	1	0	1	1	1
2008092632029	50	2	2	1	1	24.3046	1	1	1	1	51.3	1.68	2.5	141		0	1	1	1	2	3	11	7	1	0	2	2	1
2008092637110	42	2	2	1	1	19.5312	4	8	9	8	50	1.04	2.6	180		1.36426	1	2	1	1	3	10	9	0	0	2	2	1		1
2008092701145	41	1	4	1	2	27.4587	2	4	4	4	65	1.61	3.19	160	47.17	0.966184	2	1	1	2	1	13	11	0	0	2	2	1
2008092701146	54	1	3	1	2	24.2215	3	6	6	6	97	1.02	2.16	150	12.52	0.852515	2	1	1	2	3	4	5	0	1	1	1	1
2008092701147	71	1	4	1	2	22.3081	4	8	8	8	60	1.23	1.78	120	10.39	0.649773	1	1	1	1	2	4	4	0	0	1	1	1	1
2008092701148	75	1	1	3	2	20.7612	4	8	8	8	60	1.14	5.66	160	27.19	1.58983	2	1	1	1	1	7	26	0	1	1	1	1
2008092701149	74	2	2	3	1	18.7305	3	7	7	7	38	1.45	4.83	190	12.77	0	1	1	1	1	1	2	1	0	0	1	1	1	1
2008092706021	52	2	2	1	1	21.4844	4	10	10	10	38	0.97	5.43	180	21.46	0	2	1	1	1	1	9	5	1	0	1	1	1
2008092733004	48	1	3	1	1	24.8016	4	10	10	10	77	1.12	1.72	110		3.53357	1	1	1	2	1	13	2	1	0	2	2	0
2008092743007	77	1	2	2	2	25.3515	3	6	6	6	50	1.23	3.7	120	16.57	1.28866	1	1	2	1	2	2	2	0	0	1	1	0	1
2008092801006	81	1	3	2	1	25.6489	3	7	8	7	149.5					1.13766	2	1	1	1	2	4	3	0	0	1	1	1
2008092801150	76	1		3	2	26.0933	1	2	2	2	83	1.73	2.62	160	13.99	0	2	1	1	1	1	2	2	0	0	1	1	0	1
2008092801151	60	1	3	1	1	25.3069	1	3	3	3	71	0.99	2.23	160	19.77	0.921659	2	1	1	2	1	11	10	0	0	2	2	1
2008092801152	54	1	3	3	3	25.9909	1	1	1	1	72	1.69	0.78	180	27.27	0.217061		1	1	2	2	10	9	0	0	2	2	1
2008092801153	81	2	1	3	1	31.6456	1	2	2	2	67	1.47	1.66	150	14.82	0.560224	2	1	2	1	2	12	12	0	0	2	2	1
2008092832026	63	2	1	1	1	24.0346	4	8	8	8	52	1.49	3.58	110		0	2	1	1	1	1	0	0	1	0	1	1	0
2008092832027	67	2	2	1	1	20.5688	3	6	6	6	57.4	1.25	4.6	160		1.22549	1	1	1	1	3	4	6	0	1	1	1	1	1
2008092833005	40	2	2	1	1	24.0346	1	1	1	1	57	1.17	2.97	130		3.38983	1	1	1	1	3	13	10	0	0	2	2	1	1
2008092901154	37	1	2	3	3	28.7317	3	7	7	7	64	1.27	3.62	140	18.83	1.26582	1	1	1	3	3	0	0	1	0	1	1	1
2008092901155	52	1	2			19.8177	1	1	1	1	69	1.26	1.85	130	20.62	0		1	1	2	2	11	8	0	0	2	2	1
2008092901156	66	1	4	1	1	27.1706	3	5	6	5	75	1.05	1.92	180	17.19	0	2	1	2	2	1	2	2	0	0	1	1	1			2
2008092901157	28	1	3	3	1	27.7778	3	7	8	7	85	0.87	2.04	130	12.54	0.686342	1	1	1	1	3	0	0	1	0	1	1	0
2008092913029	81	1	2	2	2	24.2215	1	2	2	2	83.2	0.88	3.5	136		1.27877	1	1	2	2	1	0	0	1	0	1	1	0
2008092931039	57	2	4	1	1	20.3125	1	1	1	1	73.3	1.48	3.11	160		0.866551	1	1	1	1	1	6	1	1	0	1	1	1	2
2008092935017	80	1	1	1	1	20.0692	3	6	6	6	91.5	2.78	2.78	110	6.2	0	1	1	1	1	1	2	2	0	0	1	1	1	2
2008092937111	51	2	2	1	1	21.2306	1	3	3	2	48	1.28	3.7	180		1.61031	2	1	1	2	1	4	7	0	1	1	1	1
2008092937113	74	2	1	1	1	20.8117	4	10	10	10	125	0.75	3.8	205		0	2	1	1	1	1	11	11	0	0	2	2	1	2
2008092937114	66	2	1	1	1	24.3418	1	2	2	2	31	0.87	3.2	147		1.61031	2	1	1	2	1	10	12	0	1	2	2	1
2008092937115	82	2	1	1	1	18.7305	1	3	3	3	44	1.17	2.6	170		1.17925	2		1	1	3	2	1	0	0	1	1	0	2
2008092939007	56	2	3	1	1	25.9695	2	3	3	3	61	1.09	3.62	178		0	2	1	1	2	2	6	2	1	0	1	1	0
2008092939008	74	2	2	1	1	45.7778	4	10	10	10	101	1.05	1.94	164		3.08642	2	1	1	1	1	8	4	1	0	1	1	1	2	2
2008093001158	45	1	2	3	3	28.7347	2	4	4	4	72	0.95	1.49	170	24.08	0.750188	2	1	1	1	3	13	8	1	0	2	2	1
2008093017008	72	1	4	1	1	23.5294	2	4	4	4	97.9	0.78	3.1			0	1	1	1	1	1	5	11	0	1	1	1	1	2
2008093017020	76	1	3	1	1	22.8571	1	2	2	2	57	1.34	1.99	160		0	1	1	1	1	3	1	1	0	0	1	1	0
2008093032021	73	1	2	3	1	23.255	4	9	9	9	84.1	1.15	2.2	165		0.765111	2	1	1	1	3	3	2	0	0	1	1	1	1
2008093032028	57	1	2	3	2	21.1073	4	9	9	9	72.2	1.43	1.8	140		0.41684	1	1	1	1	3	5	3	0	0	1	1	1	1
2008093037117	71		1	1	1	28.0404	2	5	5	5	69	1.1	3.7	158		2.38663	2	1	1	1	1	12	5	1	0	2	2	1	2
2008093037118	66	2	1	1	1	22.0317	4	9	9	9	79	0.87	3.3	173		0	2	1	1	1	1	1	0	1	0	1	1	0	1
2008100101159	43	2	2	1	1	26.6667	1	2	2	2	43	1.11	2.32	130	19.71	0.82713	1	1	1	3	2	0	0	1	0	1	1	1
2008100101160	50	2	3	1	1	25.7117	4	9	9	9	52	0.9	1.54	170	15.42	1.41443	2	1	1	1	2	0	0	1	0	1	1	1	2
2008100101161	57	1	2	1	2	21.9713	1	2	2	2	66	1.66	4.25	200	17.16	1.07759	2	1	1	2	1	4	5	0	1	1	1	1
2008100141005	70	2	4	1	1	26.1719		8	8	8	61			162		1.84843	2	2	1	1	1	2	0	1	0	1	1	0
2008100201162	65	1	2	2	1	26.9274	4	8	8	8	67	1.06	2.56	160	24.43	0.634518	2	1	1	1	3	3	1	0	0	1	1	0	2
2008100201163	43	1	2	1	1	30.4498	3	7	7	7	75	0.84	1.85	180		0.0498803		1	1	2	3	4	7	0	1	1	1	1
2008100243009	69	2	1	1	1	23.5304	1	1	1	1	50	2.32	3.77	150	13.5	1.58983		1	1	2	1	0	0	1	0	1	1	0
2008100243011	80	2	2	1	1	26.6728	2	5	5	5	47	1.51	4.06	140	25.46	1.5949	2	2	1	1	2	2	1	0	0	1	1	1	1
2008100301164	46	1	3	3	3	26.4236	3	6	7	6	92	1.09	2.23	140	30.05	1.70648	2	1	1	2	2	4	4	0	0	1	1	0
2008100330044	69	1	1	3	3	30.4498	4	10	10	10	98.5	1.09	3.43	160	23.4	1.79211	2	1	1	1	1	7	5	0	0	1	1	0	1
2008100431040	61	1	2	1	2	22.4913	2	5	5	4	80.4	1.33	3.74	170		0	1	1	1	1	1	2	1	0	0	1	1	0	2
2008100515014	66	1	2	3	1	24.4898	4	9	9	9	5.8	1.11	2.09	170	30	1.45985	2	1	1	2	3	15	15	0	0	2	2	1
2008100517001	80	2	1	1	1	20.3125	1	3	3	3	58	1.25	2.88	160		0	1	2		1	1	4	2	0	0	1	1	0	2
2008100517002	58	1	2			25.4694	4	9	9	9	79	0.95	3.26	150		0				1	1	1	1	0	0	1	1	0	2
2008100601165	79	1	2	3	1	21.5139	4	8	9	8	77	1.02	2.38	110	47.02	0.214546	1	1	1	2	1	1	8	0	1	1	1	1
2008100601166	49	1	2	3	3	26.9896	4	9	9	9	89	0.97	3.34	130	13.82	0.305904	2	1	1	1	2	14	13	0	0	2	2	1
2008100601167	30	1	3	3	1	25.763	2	3	3	3	94	0.94	2.04	190	40.15	2.71739	2	1	1	2	3	15	7	1	0	2	2	1
2008100601169	67	2	2	1	1	30.0433	3	7	8	7	118	1.36	2.9	130	38.65	0.430663	2	1	1	1	1	8	4	1	0	1	1	1
2008100613028	70	2	2	1	1	21.3675	1	2	2	2	67.3	1.1	4.2	158		0.480769	2	1	2	1	1	10	10	0	0	2	2	1			1
2008100625003	63	1	1	2	2	21.9713	2	4	4	4	82.1	1.46	3.55	190	35.1	1.69779	2	1	1	1	1	13	10	0	0	2	2	1	1
2008100630045	71	1	2		1	16.1354	4	10	10	10	110	1.17	2.63	176	25.4	2.1978	1	1	1	1	1	21	6	1	0	2	3	1	1
2008100631041	57	1	2	1	1	23.1834	4	9	9	9	99.9	1.39	2.03	152		0.274725	1	1	1	1	1	8	6	0	0	1	1	1	2
2008100632022	45	1	3	3	3	25.1808	3	7	8	7	83.3	1.12	3.2	120		0.734214	2	1	1	1	3	2	0	1	0	1	1	0	1
2008100632030	66	2	1	1	1	29.2969	4	9	9	9	81	1.22	3.6	180		0	2	1	2	1	1	17	12	1	0	2	2	1	1
2008100632031	54	1	2	3	2	24.7252	1	2	2	2	89.6	1.2	2.6	160		0.837521	1	1	1	1	1	5	7	0	1	1	1	1	1		1
2008100633008	62	1	2	2	2	21.2245	4	10	10	10	123	2.13	3.12	150		1.08696	1	1	1	2	2	3	2	0	0	1	1	0	2
2008100637029	80	1	1	2	1	21.5139	1	2	2	2	94	0.85	3.1	146	3.85	1.71527	1	2	2	1	2	16	11	1	0	2	2	1
2008100637120	50	1	1	3	3	22.4913	1	1	1	1	55	1.59	2.3	178		2.51256	1	1	1	2	2	12	10	0	0	2	2	1
2008100637121	78	1	1	1	1	18.7305	2	4	4	4	50	1.19	1.6	206		0.810373	1	1	1	1	3	5	6	0	1	1	1	1	2
2008100637122	65	1	3	3	3	17.9688	3	8	8	8	63	1.39	2.1	160		0.910747	2	1	1	2	3	7	6	0	0	1	1	1
2008100715004	74	1	2	3	2	22.4913	3	7	7	7	73	1.43	2.85	140	14.7	1.5674	2	1	1	1	1	2	2	0	0	1	1	1	2
2008100715005	54	1	3			24.3375	4	8	9	8	6.8	1.27	1.84	130	8.2	0				1	3	3	3	0	0	1	1	0	2
2008100733009	45	1	2	3	2	26.5731	4	10	10	10	89	0.97	3.54	125		2.01613	1	1	1	1	3	7	5	0	0	1	1	1	1
2008100737123	72	1	2	1	2	23.6614	4	8	8	8	56	0.85	3.9	178	3.41	1.27065	1	1	1	1	2	3	0	1	0	1	1	0	1
2008100738011	58	1	4	1	1	29.5818	3	6	6	6	87	0.89	5.38	165		1.8315	2	1	1	1	1	3	5	0	1	1	1	1	2
2008100801172	52	2	3	1	1	28.125	2	5	5	5	57	1.12	4.83	130	13.37	0.775194	1	1	1	1	1	5	2	0	0	1	1	1	2
2008100801173	50	1	3	3	2	25.9516	2	3	3	3	53	1.34	3.39	140	34.93	0.288767	2	1	1	2	2	7	6	0	0	1	1	1
2008100801174	63	1	2	3	1	26.6749	1	2	1	2	64	1.79	3.32	190	15.78	0.658762	2	1	1	2	3	1	3	0	1	1	1	1
2008100801393	51	2	1	1	1	27.3438	1	1	1	1	62	1.35	1.49	130	12.31	0.557724	1	1	1	3	3	0	0	1	0	1	1	0
2008100825004	46	1	3	3	3	25.6896	3	6	6	6	73.3	1.29	2.59	130	13.1	0.789889	1	1	1	1	3	6	2	1	0	1	1	0	1
2008100825005	39	1	3	1	1		2	3	3	3	85.2	1.39	3.07	135	16.8	0.615006	1	1	1	1	3	3	2	0	0	1	1	0	1
2008100831042	71	2	1	1	1	23.6128	4	9	9	9	52.3	1.13	3.97	160		1.0395	1	1	1	2	1	7	1	1	0	1	1	1
2008100831043	66	2	1	1	1	20.3125	3	7	7	7	62.9	1.58	3.05	160		0.0270387	1	1	1	2	1	8	2	1	0	1	1	1
2008100831045	53	1	2	2	1	22.4913	4	9	9	9	41.5	1.47	3.31	150		0.224014	1	1	1	2	3	12	5	1	0	2	2	1	2
2008100832032	59	2	2	1	1	21.4844	4	8	9	8	74.3	1.34	2.3	160		1.13766	2	1	1	1	3	2	1	0	0	1	1	0	1		1
2008100837124	67	1	2	1	1	24.1588	4	9	9	9	72	0.86	3.4	178		1.05485	2	1	1	1	1	9	9	0	0	1	1	1	1
2008100839009	52	1	2	3	3	18.4265	3	6	6	6	64	1.12	3.77	138		1.88324	1	1	1	1	3	5	5	0	0	1	1	0	2
2008100842005	60	1	2	3	1	28.9811	4	9	9	9	80.6	1.2	3	145		0	2	1	2	1	1	2	1	0	0	1	1	0	1
2008100901175	37	1	2	1	2	27.0416	1	2	2	2	66	1.87	3.79	180	16.9	0.658328	2	1	1	1	2	13	13	0	0	2	2	1
2008100901176	46	1	2	3	1	30.7787	4	8	9	8	98	1.29	1.9	200	32.8	0	2	1	1	1	1	15	14	0	0	2	2	1
2008100901177	78	2	1	1	1	24.974	1	1	1	1	48	0.8	3.64	140		0	1	1	1	1	1	5	8	0	1	1	1	1	1
2008100901178	80	1		1	3	23.6713	2	4	4	4	70	1.04	3.8	130	12.03	0.571755	1	1	1	1	1	6	7	0	1	1	1	1	1
2008100930046	69	1	1	1	2	21.7993	2	3	3	3	60.8			130		0.818331	1	1	1	1	3	18	11	1	0	2	2	1	1
2008100930047	73	2	2	1	1	25.3906	2	3	3	3	60.9	1.19	3.1	136	25.1	0	2	1	1	1	1	2	1	0	0	1	1	1	1
2008100930048	73	1	2	1	1	23.5294	4	10	10	10	102	1.25	2.61	140	19.3	1.19332	2	2	1	1	2	5	2	0	0	1	1	1	1
2008100931044	53	2	1	1	1	23.1111	3	7	7	7	23.3	1.53	2.62	160		1.15607	1	1	1	1	2	20	10	1	0	2	3	1	2
2008100933010	53	1	4	3	2	30.1896	4	10	10	10	92	1.57	2.97	200		1.4771	1	1		1	3	2	0	1	0	1	1	0
2008100937125	72	1	1	1	1	24.2215	2	4	4	4	92	1.18	4.5	150		0.99108	1	1	1	1	2	8	5	0	0	1	1	1
2008100943012	73	2	1	1	1	22.0386	4	10	10	10	127	1.63	3.6	110		0.39968	2	2	1	1	2	0	0	1	0	1	1	0	1
2008101001179	45	1		2	1	25.0135	2	4	4	4	86	1.21	2.81	180	50	0.843882	2	1	1	2	3	4	4	0	0	1	1	1
2008101013030	69	2	2	3	1	48.6835	2	4	4	4	72.8	1.1	4.7	128		0.652742	2	1	2	1	1	9	2	1	0	1	1	1
2008101023008	58	2	2	1	1	23.8054	1	2	1	2	43	0.91	4.17	140	7.55	0	2	1	1	1	1	4				1	1	0	2
2008101030042	73	1	2	3	1	25.9516	4	8	9	8	97	0.79	3.55	135	18.1	0	2	1	1	1	1	2	2	0	0	1	1	0	1
2008101030049	45	1	2		1	25.7117	4	10	10	10	91	0.98	3.18	180		1.18624	1	1	1	2	1	9	5	1	0	1	1	1
2008101030050	76	1	2	3	2	23.8751	4	9	9	9	111.9	1.76	3.65	146	19.1	0	2	1	2	2	1	0	0	1	0	1	1	0
2008101032033	58	1	2	1	1	26.7539	4	10	10	10	88	1.3	2.8	160		1.02354	2	1	1	1	3	1	0	1	0	1	1	0	1
2008101037126	64	1	1	3	2	26.9274	4	10	10	10	86	1.38	4.3	203		1.76678	2	1	1	2	2	9	8	0	0	1	1	1			1
2008101037127	60	2	1	1	1	19.5312	2	3	3	3	48	1.1	4.3	200		1.63666	1	1	1	1	2	8	9	0	1	1	1	1	1
2008101037128	59	1	1	3	3	23.3067	3	7	7	7	45	1.1	3.1	144		1.29366	1	1	1	2	3	13	11	0	0	2	2	1
2008101039008	53	2	2	1	1	24.4352	4	9	9	9	92	1.09	3.66	162	9.88	0	2	1	1	1	1	3	3	0	0	1	1	0	2
2008101101181	72	1	2	3	1	22.7903	1	1	1	1	78	1.06	1.95	150	20.24	0.632111	2	1	1	2	3	1	1	0	0	1	1	0
2008101101182	51	2	2	1	1	29.7609	1	1	1	1	60	1.93	2.59	150	12.69	1.65017	1	2	1	1	1	18	16	0	0	2	2	1	2
2008101101183	47	2	2	1	1	19.9594	1	1	1	1	55	1.42	2.44	190	36.53	0.68918	2	1	1	2	3	11	10	0	0	2	2	1
2008101111037	59	1	2	3	2	29.4118	4	9	9	9	86	0.96	2.92		12.88	0.81103	2	1	1	1	3	7	15	0	1	1	1	1
2008101111038	68	1	2	2	2	23.8751	2	5	5	5	56	0.94	3.24		35.53	0.854701	1	1	2	1	3	2	1	0	0	1	1	1
2008101113031	81	2	1	1	1	23.2335	3	7	7	7	80	0.84	5.4	130		2.00401	1	2	2	1	1	9	1	1	0	1	1	0
2008101125006	69	1	3	1	1	24.2215	3	8	8	8	85.7	1.43	3.61	140	18.3	0.928505	1	1	1	1	3	3	0	1	0	1	1	0	1
2008101130051	59	2	2	1	1	25.3906	3	7	7	7	60.9	1.36	3.34			2.11416	2	1	1	1	2	5	1	1	0	1	1	0	1
2008101201184	74	2	2	3	1	30.0433	2	4	4	4	82	1.87	3.91	150	37.08	0.981354	2	1	1	1	3	8	8	0	0	1	1	1	1
2008101215006	52	1	3	3	2	25.0593	3	7	7	7	6.3	1.34	1.56	130	10.9	4.44444	2	1	1	1	2	8	7	0	0	1	1	1	2
2008101225007	60	1	2	3	1	20.7967	2	4	4	4	69.6	0.89	3.21	155	13.2	0.422297	2	1	1	1	2	6	4	0	0	1	1	0	1
2008101241008	75	1	3	1	2	20.1951	3	7	8	7	120.2	1.95	1.74	128		0.85034	1	1	1	1	2	3	1	0	0	1	1	0
2008101243013	55	2	2	1	1	23.3355	3	7	7	7	44	1.41	5.18	155		0	2	1	1	1	1	0	6	0	1	1	1	1	1
2008101306024	61	1	4	1	1	27.6817	4	9	9	9	65	1.69	3.62	140	22.2	1.10254	2	2	1	1	3	2	5	0	1	1	1	1	2
2008101331046	64	1	4	3	1	23.5294	3	6	6	6	104.5	1.51	1.91	130		0.814996	1	1	1	2	3	7	2	1	0	1	1	1
2008101332035	76	2	1	1	1	23.9361	4	10	10	10	78.9	1	3.01	150		1.10132	2	1	1	1	3	2	2	0	0	1	1	1	1
2008101333012	81	2	2	1	1	24.8358	4	9	9	9	55	1.33	3.41			1.23001	1	1	1	1	1	8	4	1	0	1	1	1	1
2008101335018	79	2	1	1	1	25.9695	1	1	1	1	93.4	1.06	2.74	130	12.5	1.4881	1	1	1	1	1	9	7	0	0	1	1	1	2
2008101337130	69	1	1	1	1	30.1162	4	9	9	9	51	0.84	3.2	157		0	2	1	1	2	1	5	0	1	0	1	1	0
2008101337131	52	2	1	1	1	23.3091	1	2	2	2	37	1.42	2.3	136	4.78	0.888099	1	1	1	1	3	3	0	1	0	1	1	0	2
2008101338012	73	2	2	1	1	18.026	3	6	6	6	67	1.5	4.38	140		1.24533	2	1	1	1	1	4	2	0	0	1	1	0	2
2008101343014	71	1	2	2	2	23.6614	2	5	5	5	58	1.78	3.31	130	9.52	0.569152	1	1	1	1	1	1	0	1	0	1	1	0	1
2008101401186	53	1	2	1	1	27.0416	1	1	1	1	58	1.71	2.42	169		1.5873	1	1	1	2	1	25	19	1	0	2	3	1
2008101411040	72	1	2	1	1		4	8	8	8	93	1.36	3.11	130	16.05	0	1	1	1	1	1	4	1	0	0	1	1	0
2008101413033	62	1	2	3	1	20.9573	3	6	6	6	67.8	0.79	2.9	128		0	2	1	2	1	1	3	4	0	1	1	1	1
2008101430052	62	1	3	1	1	30.4218		5	6	5	93.4	1.26	2.36	168	18.7	1.7094	2	1	1	1	1	4	3	0	0	1	1	1	1
2008101433013	35	1	2	3	2	24.2215	4	10	10	10	93	0.92	4.1	130		3.14465		1	1	2	1	8	3	1	0	1	1	1
2008101433014	81	2	1	1	1	25.0762	1	1	1	1	52	0.82	3.26	150		0	2	2	2	1	1	10	7	0	0	2	2	1	1
2008101437132	40	1	2		1	28.4055	2	4	4	4	62	0.66	4.1	196	3.92	0		1	1	2	1	11	8	0	0	2	2	1
2008101437134	64	1	2	1	2	25.7117	1	2	2	2	66	1	2.8	160		1.221	2	1	1	2	3	10	8	0	0	2	2	1
2008101437135	73	1	1	1	1	24.2215	3	7	8	7	67	0.75	2	160		1.10742	2	1	1	1	3	8	4	1	0	1	1	0	2
2008101437136	47	2	2	3	3	19.5918	2	5	5	5	46	0.93	2.7	140		0	2	1	1	1	1	10	8	0	0	2	2	1	2
2008101439012	63	1	1	1	3	25.7117	3	7	7	7	76	0.8	0.18	150	5.77	1.60256	1	1	1	2	3	11	7	1	0	2	2	1
2008101439020	56	1	3	2	1	20.9572	2	5	5	5	99	0.77	1.64	130		2.6455	2	2	1	1	3	7	2	1	0	1	1	0	2
2008101442007	66	1	3	3	1	21.7993	4	8	8	8	82.4	1.17	3.24	135		1.41243	1	1	1	1	3	1	0	1	0	1	1	0	1
2008101443015	57	1	2	2	2	23.6614	3	6	7	7	89	1.39	2.17	110	22.42	0.607533	2	1	1	2	3	3	0	1	0	1	1	0
2008101501188	30	2		1	1	21.5645	2	5	5	5	54	1.47	2.66	110	13.11	0.507614	1	1	1	3	3	0	0	1	0	1	1	0
2008101501190	44	2	3	1	1	26.5625	1	1	1	1	60	1.52	1.57	120	10.1	0.688231	1	1	1	3	2	0	0	1	0	1	1	0
2008101501191	71	1		1	1	24.2215	2	4	4	4	90	1.21	2.13	160	13.61	0.514933	2	1	1	1	3	12	8	1	0	2	2	1	1
2008101513034	72	2	4	1	1	22.2222	4	8	8	8	63.4	1.18	3.7	110		0	1	1	2	1	1	2	8	0	1	1	1	1
2008101531047	57	1	1	2	1	24.2215	3	6	7	7	80	1.78	2.9	160		2.15517	2	1	1	2	1	22	5	1	0	2	3	1
2008101533015	80	2	1	1	1	28.3987	1	2	2	2	42	1.17	3.46	150		2.90698	2	2	2	1	1	9	5	1	0	1	1	1	1
2008101535019	50	1	3	3	3	20.1956	1	3	2	2	96.4	0.91	3.15	150	17	0.475059	2	1	1	1	2	16	17	0	1	2	2	1	2
2008101535020	87	1	2	1	1	20.7612	4	9	9	9	97.7	1.2	1.53	120	19.9	1.14025	1		2	2	3	0	0	1	0	1	1	0
2008101538014	50	2	3	1	1	15.625	1	1	1	1	46	1.03	4.16	150		2.53165	1	1	1	3	2	0	0	1	0	1	1	0
2008101538017	57	1	3	3	2	15.7439	2	4	4	4	95	1.1	3.85	120		1.43062	1	1	1	1	1	3	1	0	0	1	1	0	2
2008101539011	40	2	2	1	1	25.2994	4	9	9	9	65	0.79	4.1	156	7.92	4.06504	1	1	1	2	3	11	10	0	0	2	2	1
2008101541010	75	2	4	1	1	21.9713	3	8	8	8	92.1	1.67	1.54	146		1.3587	2	1	1	1	1	1	0	1	0	1	1	0
2008101542008	68	2	2	1	1	20.8117	2	5	5	5	50.1	1.27	3.1	150		2.54453	1	1	1	1	2	5	4	0	0	1	1	0	1
2008101543015	81	2	3	1	1	23.1405	2	4	4	4	54	2.25	4.22	130	10.61	1.03093	1	1	1	1	2	3	0	1	0	1	1	0	1
2008101611041	65	2	3	1	1	23.4375	3	6	6	6	73	1.1	3.77	146	12.49	1.8315	2	1	2	1	1	4	2	0	0	1	1	0
2008101637137	73	2	1	1	1	18.6667	1	1	1	1	44	1.3	2.4	163		1.17233	1	1	1	1	1	17	8	1	0	2	2	1
2008101637138	70	2	2	1	1	27.3438	3	7	7	7	34	1.33	2.4	142		0	2	1	1	1	1	1	0	1	0	1	1	0
2008101642006	52	1		3	1	19.6283	1	1	1	1	39.3	1.18	2.32	120		0	1	1	1	1	1	1				1	1	0	1
2008101642009	56	2	2	1	1	18.4911	2	3	3	3	35.9	1.81	3.46	110		1.66667	1	1	1	2	2	0	0	1	0	1	1	0
2008101643017	60	1	2			22.0386	4	10	10	9	78	1.58	2.09	145		0.738007	2	1	1	2	2	5	1	1	0	1	1	0
2008101701196	49	1	3	1	1	26.1752	3	7	7	7	74	0.7	2.06	135	16.6	1.33869	1	1	1	1	2	13	6	1	0	2	2	1	2
2008101701197	53	1	3	3	1	25.6055	1	2	1	2	47	1.26	3.7	141	8.28	1.14286	2	1	1	3	1	0	0	1	0	1	1	0
2008101701198	75	2	3	1	1	29.2421	1	2	2	2	101	0.98	3.7	160	44.55	0.831255	2	1	1	1	3	25	16	1	0	2	3	1	2
2008101701199	81	2	2	1	1	25.3906	2	3	3	3	61	1.1	3.14	160	25.66	0.640205	2	1	1	1	2	7	3	1	0	1	1	0	2
2008101706025	48	1	3	3	3	24.7555	3	7	7	7	95	1.2	3.01	130	89.54	1.5949	1	1	1	1	3	3	2	0	0	1	1	0	2
2008101711044	75	2	2	1	1	23.2434	4	8	8	8	80	1.27	4.55	140	22.55	3.53357	1	1	2	1	1	5	2	0	0	1	1	1
2008101730053	68	2	2	1	1	26.7094	1	1	1	1	49	1.3	3.85	146		0	2	1	1	1	1	11	7	1	0	2	2	1	1
2008101731048	53	1	3	1	1	25.6055	4	10	10	10	99	1.03	2.55	160		1.61031	1	1	1	1	3	12	4	1	0	2	2	1	2
2008101732034	79	2	1	1	1	26.6667	1	3	3	3	66.5	1.47	2.2			0.682594	2	2	2	1	3	5	3	0	0	1	1	0		1
2008101741009	76	1	4	1	1	21.4533	2	5	5	5	90.8	1.36	0.99	125		1.09051	2	1	1	1	2	1	0	1	0	1	1	0
2008101743010	58	1	2	3	2	23.7812	4	10	10	10	67	1.57	3.27	141	19.13	0.52356	2	1	1	2	3	2	0	1	0	1	1	0
2008101743018	55	2	2	1	1	23.9512	2	5	5	5	41	1.5	2.64	150	6.45	0.460829	2	2	2	1	2	4	1	0	0	1	1	0	1
2008101805007	52	1	3	2	2	26.9896	2	4	4	4	80	0.92	3.1	160		1.33869	2	1	1	1	1	0	0	1	0	1	1	0
2008101811045	68	1	3	1	1	23.8291	3	6	6	6	93	1.39	2.39		13.68	1.32275	2	1	1	1	2	8	6	0	0	1	1	1
2008101823006	65	2	1	1	1	24.7676	3	6	6	6	65.23	1.01	3.58	160	7.41	0	2	1	1	1	1	7				1	1	0
2008101833016	79	2	2	3	1	28.9993	4	10	10	10	92	0.87	4	126		2.36407	2	1		1	1	16	10	1	0	2	2	1	2
2008101833018	72	2	2	1	1	23.9188	2	5	5	5	44	1.73	4	150		2.26757	2	1	2	1	1	2	1	0	0	1	1	0	1
2008101838007	56	1	2	2	1	21.5287	4	9	9	9	131	1.11	2.36	156		2.849	2	1	1	2	3	9	9	0	0	1	1	1
2008101838015	61	2	2	1	1	20.2291	2	4	4	4	64	1.89	3.64	160		3.25733	1	1	1	1	3	3	3	0	0	1	1	0	2
2008101838016	65	1	4	1	1	25.1486	4	8	8	8	112	1.18	3.73	200		3.62319	2	1	1	2	1	5	3	0	0	1	1	1
2008101839013	45	1	4	1	1	25.3515	4	10	10	10	140	0.87	2.37	132	5.3	1.24844	2	1	1	1	3	5	0	1	0	1	1	0	2
2008101843019	53	1	2	3	2	25.0593	3	7	7	7	66	1.71	3.59	150		0	2	1	2	2	1	8	4	1	0	1	1	1
2008101911046	68	1	3	2	2	21.4844	3	7	7	7	96	0.73	2.7		20.13	0.686342	1	1	2	1	2	6	3	0	0	1	1	1
2008101939014	39	1		1	1	22.2041	2	5	5	5	106	0.99	1.13	130		4.9505	1	1	1	2	3	20	11	1	0	2	3	1
2008102001200	46	1	3	1	2	24.2215	3	8	8	8	63	1	3.15	155	32.17	1.45985	2	1	1	2	2	13	13	0	0	2	2	1
2008102001201	45	2	2	1	1	30.4438	2	5	5	4	55	1.18	3.19	180	11.59	0	2	1	1	1	1	5	4	0	0	1	1	1
2008102001202	50	1	2	3	3	25.6055	4	8	8	8	76	0.79	3.42	160		1.76991	2	1	1	2	2	3	3	0	0	1	1	1
2008102001203	50	1	4	3	3	23.8087	1	1	1	1	6.6	0.87	2.88	170	30.15	0.69735	2	1	1	1	3	4	4	0	0	1	1	1
2008102006061	67	2	3	1	1	23.2335	3	7	8	7	52	0.81	2.71	120	24	0	2	2	1	1	1	2	1	0	0	1	1	0
2008102031050	56	1	3	1	1	22.8374	4	9	9	9	74.9	1.3	2.7	150		0.640205	1	1	1	1	3	6	0	1	0	1	1	0	2
2008102036006	49	2	2	1	1	21.4844	3	8	8	8	61	0.99	3.27		11.8	0	1	1	1	1	1	10	10	0	0	2	2	1
2008102037140	69	1	1	3	1	18.75	3	7	7	7	96	1.09	2.4	124		1.68919	1	1	1	1	3	5	3	0	0	1	1	1	2
2008102037142	53	2	1	1	1	21.4844	2	4	4	3	59	1.12	3.6	160	3.46	2.26244	2	1	1	1	2	3	1	0	0	1	1	1	2
2008102037143	58	1	2	2	2	19.0311	3	7	7	7	67	0.7	2.5	120	26.47	1.21507	2	1	1	2	3	1	0	1	0	1	1	0
2008102042012	62	2	2	1	1	23.2335	2	5	5	5	111.4	1.61	4.98	160		2.57069	1	1	1	1	2	8	9	0	1	1	1	1	1
2008102043021	61	1	2	3	2	24.7721	2	4	4	4	53	2.34	2.95	166	9.12	0.421585	2	1	2	2	1	15	11	1	0	2	2	1
2008102101204	61	1	2			28.0102	2	4	4	4	68	0.93	2.43	160	11.43	0.651466				1	1	1	0	1	0	1	1	0
2008102101205	64	1	2	1	1	38.0623	3	8	8	8	73	1	4.16	150	17.4	3.861	1	1	1	2	1	6	5	0	0	1	1	1
2008102101206	71	1		3	3	22.8571	1	2	2	2	119	1.44	1.9	166	26.19	0.259875			2	2	2	26	17	1	0	2	3	1
2008102101208	69	1		1	1	25.3906	3	6	6	6	74	1.01	2.45	140	17.15	0.62383	2	1	1	2	2	0	0	1	0	1	1	1
2008102111048	55	1	2	3	3	21.6049	2	4	4	4	59	1.02	3.45	140	11.23	0	1	1	1	1	1	18	16	0	0	2	2	1
2008102111407	53	1	2	3	3	23.6295	1	2	2	2	76	1.43	3.94	180	8.94	0	2	1	1	1	1	4	2	0	0	1	1	0
2008102130055	64	1	2	3	2	24.977	4	8	9	8	157.3	1.01	3.7	146	19.8	0	2	1	1	1	1	0	0	1	0	1	1	0	1
2008102135021	84	2	2	1	1	24.4646	1	3	2	2	86.9	1.03	2.23	120	14.7	0	1	2	2	1	1	7	2	1	0	1	1	1
2008102139015	67	1		1	1	22.3094	3	6	6	6	85	0.52	1.42	170	6.93	1.31926		1	1	1	3	7	6	0	0	1	1	0	2
2008102143023	54	1	2			25.9516	4	9	9	9	54	1.07	2.96	90	31.45	1.54083	1	1	1	1	1	0	11	0	1	1	1	1	1
2008102201211	64	2	2	1	1	21.7993	1	3	3	3	65	0.68	2.09	140	12.01	1.15875	1	2	2	1	1	7	8	0	1	1	1	1
2008102201212	72	1		1	1	28.0428	3	6	7	7	74	1.75	2.04	120	13.08	0.509684	1	1	1	1	3	15	7	1	0	2	2	1
2008102201212	72	1		1	1	28.0428	3	6	7	7	74	1.75	2.04	120	13.08	0.509684	1	1	1	1	3	15	7	1	0	2	2	1
2008102201999	40	1	3	3	1	25.7657	1	3	3	3	80	1.69	1.76	197	17.86	0.496032	2	1	1	1	3	16	13	0	0	2	2	1
2008102211049	72	2	1	1	1	25.3906	2	4	4	4	69.5	1.5	3.32	118	13.96	1.06045	2	1	1	1	3	7	9	0	1	1	1	1
2008102213035	68	2	2	1	1	25.9107	2	3	3	3	71.9	1.1	2.2	116		0.801282	2	1	1	1	1	10	6	1	0	2	2	1
2008102230056	52	1	3	3	3	22.2222	4	9	9	9	101	0.89	1.75	120		0	2	1	1	1	3	2	0	1	0	1	1	0	1
2008102237146	55	1	2	1	2	21.7993	4	8	8	8	56	0.93	3.1	104		1.17233	1		1	1	3	10	6	1	0	2	2	0	2
2008102239016	52	1	4	1	1	22.3094	4	9	9	9	103	0.6	1.58	123	14.48	4.60829	1	1	1	2	3	0	0	1	0	1	1	0
2008102242011	58	2	2	1	1	26.0375	2	4	4	4	44.8	1.43	3.11	150		2.62467	1	1	1	1	1	12	9	0	0	2	2	1
2008102301213	55	1	3	3	2	31.1419	2	4	4	4	86	1.15	2.41	150	33.22	0	2	1	1	1	1	10	8	0	0	2	2	1
2008102301213	55	1	3	3	2	31.1419	2	4	4	4	86	1.15	2.41	150	33.22	0	2	1	1	1	1	10	8	0	0	2	2	1
2008102301998	45	1		3	3	20.2449	3	7	8	8	61	1.15	2.63	130	39.33	0.425894	1	1	1	1	3	3	4	0	1	1	1	1
2008102305008	79	2	2	1	1	26.6667	2	5	5	5	77	1.18	3.7	153		0.824402	2	1	1	2	2	5	0	1	0	1	1	0
2008102306059	50	2	3	1	1	26.0375	2	4	4	4	56	1.33	2.86	170	11.04	1.45138	2	1	1	1	3	1	0	1	0	1	1	0
2008102311050	51	1	2	2	3	20.7612	4	10	10	9	88	0.88	5.08	130	17.15	0.87184	1	1	1	1	3	2	2	0	0	1	1	0
2008102311051	58	1	4	1	1	25.3515	3	7	7	7	74	0.72	2.18	150	11.09	0	1	1	1	2	1	2	1	0	0	1	1	0
2008102311052	61	1	2	2	2	25.9107	2	4	4	4	56	0.73	4.42	145	10.48	0.696379	2	1	1	1	1	4	3	0	0	1	1	0
2008102330057	63	1	2	3	2	23.5294	1	1	1	1	52	0.85	3.16	148	16.1	0	1	1	1	2	1	1	1	0	0	1	1	1
2008102337147	64	1	2	1	1	29.4118	4	9	9	9	58	1.11	4	159		2.26244	1	1	1	1	2	12	6	1	0	2	2	1	2
2008102337148	63	1	4	3	2	25.9516	2	4	4	4	70	0.95	4.1	170		0	1	1	1	1	3	2	5	0	1	1	1	1	2
2008102337150	68	1	1	1	1		3	7	8	7	8.1	0.71	3.1	134		0	2	1	1	1	1	19	14	1	0	2	3	1	2
2008102342013	64	1	4	1	1	24.2701	3	6	7	7	75.9	1.24	2.32	170		1.34228	2	1	1	1	2	1	8	0	1	1	1	1	1
2008102406050	80	2	2	1	1	21.4844	1	3	3	3	62			160	15.74	1.5083	2	1	1	2	3	14	12	0	0	2	2	1
2008102431051	61	1	1	1	1	21.6713	3	7	7	7	81	1.27	2.9	159		0.84317	1	1	1	1	2	11	9	0	0	2	2	1	2
2008102432039	29	1	3	3	1	29.7578	3	6	7	7	65.5	0.93	2.2	150		2.42131	1	1	1	1	3	3	2	0	0	1	1	0	2
2008102433020	78	1	2	2	2	24.6914	4	10	10	10	91	1.01	7.43	132		1.15075	2	1	1	1	1	2	1	0	0	1	1	1
2008102437151	71	2	1	1	1	23.4375	1	3	3	3	65	0.95	2.7	210		2.50627	1	1	1	1	1	16	12	1	0	2	2	1			2
2008102439017	49	1	3	1	3	33.91	4	9	9	9	87	1.02	2.7	142	14.76	1.43266	2	1	1	1	3	6	4	0	0	1	1	0	2
2008102506023	54	1	2	3	2	24.9135	3	8	8	8	65	0.99	5.16	125	16.69	1.98413	1	1	1	1	2	4	2	0	0	1	1	0	2
2008102542014	68	1	3	1	2	25.3069	1	2	1	1	43.6	0.81	2.35	150		0	2	1	1	1	1	6	4	0	0	1	1	1	1
2008102611053	53	2	2	1	3	19.8141		5	6	5	48.9	1.18	3.98	150	10.23	1.29032	2	1	1	1	1	5	3	0	0	1	1	0
2008102625008	58	2	3	1	1	26.1719	1	3	3	3	57.5	1.47	4.15	160	15.6	0.952381		1		1	3	1	0	1	0	1	1	0	1
2008102631052	71	2	1	1	1	24.0346	3	6	7	6	52.7	1.41	2.91	150		0	1	1	1	1	1	4	0	1	0	1	1	0	2
2008102633021	50	1	3	3	3	25.7117	4	9	9	9	93	1.02	4.08	130		1.50376	1	1	1	1	2	10	8	0	0	2	2	1	2
2008102633022	52	1	3	3	3	20.5151	4	9	9	9	51	1.49	2.92	145		1.78891	2	1	1	2	3	28	7	1	0	2	3	1			2
2008102701221	42	1	2	2	2	27.7634	1	2	1	1	96	1.05	2.32	125	21.03	0.763942	2	1	1	3	2	0	0	1	0	1	1	0
2008102701222	71	1	4	1	1	24.6097	1	1	1	1	5	1.17	2.76	160	28.51	0.502008	2	1	1	2	3	0	1	0	1	1	1	0
2008102701223	57	1	2	1	2	29.7578	1	1	1	1	124	1.35	3.84	165		0	2	1	1	2	1	37	36	0	0	2	3	1
2008102701224	36	1	2	3	2	35.2941	2	5	5	5	63	1.21	3.7	153	11.87	0	2	1	1	3	1	0	0	1	0	1	1	0
2008102701225	55	1		3	2	26.8274	3	7	8	8	65	1.43	3.22	170	13.59	0.803213	2	1	1	1	2	4	3	0	0	1	1	1
2008102706026	49	1	3	3	2	23.03	4	10	10	10	90	0.85	3.76	140	15.16	1.19617	1	1	1	1	3	8	4	1	0	1	1	1	2
2008102711055	55	1	3	3	3	22.4059	3	7	8	7	154	0.88	4	180	30.32	0	2	1	1	1	1	8	3	1	0	1	1	1
2008102724006	52	1	4	3	2	25.3515	4	10	10	10	68	1.06	2.93	140	10	3.861	2	1	1	2	2	3	1	0	0	1	1	0
2008102730060	76	2	1	1	1	24.1415	1	2	2	2	70.8	1.23	2.74	153	18.7	0	1	1	1	1	1	5	9	0	1	1	1	1	1
2008102731049	72	2	1	1	1	23.6128	4	10	10	10	131.9	1.25	3.07	175		0	1	1	1	1	1	5	0	1	0	1	1	0	2
2008102737152	74	1	1	1	2	24.974	4	10	10	10	68	0.82	2.4	159		0.704722	2	1	1	1	3	4	2	0	0	1	1	1	2
2008102737153	61	2	2	1	1	49.948	1	3	3	3	35	1.41	3.5	150		0	2	1	1	1	1	6	3	0	0	1	1	1	2
2008102738019	68	1	4	3	4	20.7612	4	8	8	8	95	0.78	2.24	190		1.64204	2	1	1	1	1	21	21	0	0	2	3	1	2
2008102741011	78	1	2	2	2	23.6614	4	8	8	8	83.1	0.95	2.63	140		1.20048	2	1	1	1	3	2	0	1	0	1	1	0	2
2008102743026	64	2	2	1	1	26.6728	2	3	3	3	41	1.31	2.92	140		0	2	1	1	1	1	2	7	0	1	1	1	1	2
2008102801226	54	2	2	1	1	27.9421	1	2	1	2	58	1.05	1.94	180	17.54	0.533333	2	1	1	2	2	0	0	1	0	1	1	1
2008102806060	60	1	4	1	1	24.2123	1	2	2	2	44	2.47	3.51	130	7.85	0	2	1	1	2	1	27	10	1	0	2	3	1
2008102811056	43	2	2	1	1	20.4491	1	3	3	3	68	1.48	2.98	110	10.92	0.602047	1	1	1	1	3	4	1	0	0	1	1	0
2008102833023	57	1	4	3	1	19.3698	2	5	5	5	65	1.15	4.61			1.07181	2	1	1	1	1	0	0	1	0	1	1	0	1
2008102837155	57	2	1	1	1	23.8751	1	2	2	2	42	0.93	2.8	126		2.86533	1	1	1	1	2	7	7	0	0	1	1	1	2
2008102837156	65	2	1	1	1	20	1	1	1	1	35	1.46	2.4	170		0.990099	1	1	1	2	3	15	12	0	0	2	2	1
2008102837157	62	1	1	3	3	21.2245	1	2	2	2	53	1.41	4.4	160		0	1	1	1	1	1	8	4	1	0	1	1	1	2
2008102901227	72	2	2	3	1	23.8751	4	8	8	8	76	0.76	3.06	180	12.61	1.03199	2	1	1	1	1	11	7	1	0	2	2	1
2008102901228	38	2	3	1	1	23.8751	1	1	1	1	56	0.85	1.3	180	17.86	2.03252	1	1	1	3	3	0	0	1	0	1	1	1
2008102911058	61	2	2	1	1	28.0404	3	6	6	6	72	0.88	5.29	110	12.19	1.5083	1	1	1	1	3	17	16	0	0	2	2	1
2008102930062	34	2	2	1	1	19.2277	1	3	2	2	55.1	0.67	1.68	112		1.23762	1	2	1	1	2	24	9	1	0	2	3	1
2008102932041	69	2	2	1	1	23.4375	3	6	6	6	66.9	1.25	4	149		1.09051	2	1	1	1	3	15	10	1	0	2	2	1	2
2008102932043	53	2	2	1	1	20.3125	2	4	4	4	39.3	1.8	2.4	190		2.34192	1	2	1	1	2	15	12	0	0	2	2	1		2
2008102933024	53	2	2	1	1	22.6003	2	5	5	4	60	1.33	6.83	150		2.71003	2	1	1	1	2	8	8	0	0	1	1	1	1
2008103001229	37	2	2	1	1	21.7555	4	8	8	8	90	1.04	2.85	150	20.77	0.438596	2	1	1	2	3	13	9	1	0	2	2	1
2008103001230	61	2	2	1	1	33.6949	3	7	8	7	100	1.54	3.35	195	15.35	0.74184	2	1	1	1	1	9	7	0	0	1	1	1	1
2008103006027	54	1	2	3	2	27.6817	4	8	8	8	51	1.31	5.87	150	25.43	0.839631	2	1	1	2	2	4	1	0	0	1	1	1			2
2008103030063	63	1	2	3	3	26.9274	4	8	8	8	113.9	1.33	2.04	159		2.10526	1	1	1	2	2	2	2	0	0	1	1	1
2008103037158	56	1	1	1	3	22.5896	1	2	1	2	49	1.37	3.1	195		0.650195	2	1	1	1	3	4	1	0	0	1	1	0	2		2
2008103037162	70	2	1	1	1	21.4844	3	6	7	6	54	1.03	4.5	148		1.9802	2	1	1	2	2	3	3	0	0	1	1	1
2008103039018	52	1	3	1	1	21.7993	1	2	2	2	86	0.75	2.49	121		1.17096	1	1	1	3	3	0	0	1	0	1	1	0
2008103101231	59	1	3	1	1	19.487	1	1	1	1	63	1.58	1.74	160	15.19	0.510465		1	1	2	3	0	0	1	0	1	1	0
2008103101232	68	2	3	1	1	26.8386	1	3	3	3	58	1.31	2.79	160	18.31	0.708717	2	1	1	1	2	4	1	0	0	1	1	1
2008103101233	51	2	3	3	1	30.385	2	4	4	4	49	1.16	3.4	160	19.66	0	1	1	1	1	1	11	5	1	0	2	2	1	2
2008103105009	75	2	1	1	1	24.974	2	4	4	4	69	0.93	4.49	150		0	2	1	1	1	1	6	7	0	1	1	1	1	2
2008103111060	49	1	2	2	3	29.3878	4	9	9	9	70	1.33	5.76	140	13.42	0	1	2	2	1	1	22	23	0	1	2	3	1
2008103113036	36	1	4	3	3	27.7177	4	10	10	10	73	1.06	2.2	146		1.31234	2	1	1	1	1	11	1	1	0	2	2	0
2008103113037	35	1	2	3	3	32.6531	3	7	7	7	89.1	1.14	3.2	135		1.26743	2	1	1	1	1	8	7	0	0	1	1	1
2008103130064	51	1	2	3	2	24.6548	2	3	3	3	50	1.18	2.03	173	17.5	0	2	1	1	1	1	1	1	0	0	1	1	0	1
2008103137159	74	1	1	3	3		2	5	5	4	63	1.01	4.4	170		1.22699				1	2	11	11	0	0	2	2	1	2
2008103137160	44	1	2	3	3		3	6	7	6	73	0.76	7.3	180		0.8726	1	1	1	2	2	18	15	0	0	2	2	1
2008103313043	74	2	1	1	1	27.3438	3	7	7	7	84	1.5	2.54	135	16.4	2.23714	2	1	1	1	1	4	3	0	0	1	1	1	1
2008110142015	60	2	1	1	1	29.865	1	2	2	2	46	1.31	1.85	140		0	2	1	1	2	2	1	1	0	0	1	1	0
2008110238004	70	1	2	1	1		4	10	10	10	94	1.39	2.84	140		1.4556	2	1	1	1	1	8	7	0	0	1	1	1	2
2008110301234	64	1	2	3	1	30.4498	2	4	4	4	59	1.41	3.09	200	11.76	0.884956	2	1	1	1	1	3	5	0	1	1	1	1
2008110301235	57	1	4	3	3	27.6601	3	6	6	6	64	0.87	2.33	135	41.51	2.457	1	1	1	1	2	4	4	0	0	1	1	1	1
2008110311062	55	2	3	1	1	26.2917	3	6	6	6	71	1.04	3.8	140	10.24	0.720461	1	2	2	1	2	6	1	1	0	1	1	0
2008110330066	39	1	3	1	1	22.4913	2	5	5	5	80	1.27	3.35	108		1.31579	1	1	1	1	3	9	7	0	0	1	1	1	1
2008110330067	53	1	2	3	2	23.4236	3	6	6	6	89.8	0.86	2.77	158	21.2	1.06952	1	1	1	1	2	2	2	0	0	1	1	1	1
2008110332042	81	2	2	1	1	27.6095	1	1	1	1	44.4	1.18	2.08	140		1.5674	1	1	1	3	3	2	0	1	0	1	1	0
2008110337161	39	2	3	1	1	21.3333	1	2	2	2	51	1.37	4.4	137		1.7094	1	1	1	1	3	3	0	1	0	1	1	1
2008110401236	66	1	3	3	3	25.2595	4	9	9	9	94	1.03	2.04	170	16.05	1.66945	2	1	1	2	3	2	0	1	0	1	1	0	1
2008110401237	81	1	3	3	2	23.6614	3	8	8	8	78	1.48	3	230	17.82	0.433276	2	1	2	1	2	5	6	0	1	1	1	1
2008110405010	45	1	3	3	3	19.2601	1	1	1	1	52	1.15	2.69	140		0.394011	2	1	1	2	3	3	1	0	0	1	1	0
2008110430069	43	1	2	3	2	22.0317	1	2	1	2	71.5	1.21	3.49	178		1.443	1	1	1	1	2	8	4	1	0	1	1	1	1
2008110432038	58	1	1	2	1	22.8571	2	4	4	4	70.1	1.1	2.9	170		1.20773	2	1	1	1	1	1	0	1	0	1	1	0	2
2008110437163	72	1	1	2	3	24.6914	3	7	7	7	96	1.01	3.1	160		0	2	1	2	1	1	6	4	0	0	1	1	1	2
2008110437164	58	2	1	1	1	20.8117	1	1	1	1	28	1.83	1.4	144		1.74825	2	1	1	2	2	19	16	0	0	2	3	1			2
2008110443029	31	2	2	1	1	27.1416	2	5	5	5	33	1.56	4.92	116	9.96	1.23609	1	2	2	1	2	37	14	1	0	2	3	1	1
2008110501238	54	1	2	3	2	25.0593	1	1	1	1	72	1.04	3.18	135	14.3	0.569801	1	1	1	3	2	0	0	1	0	1	1	0
2008110501239	36	1	3	3	1	29.3848	4	8	8	8	84	1.08	2.47	135	14.63	0.569801	2	1	1	1	2	1	0	1	0	1	1	0
2008110511063	40	1	4	2	2	27.7743	4	8	9	9	64	1.27	4.05	160	22.45	1.50376	2	1	1	1	2	7	4	0	0	1	1	1
2008110537166	70	2	1	1	1	21.4844	1	1	1	1	107	0.87	2.9	150		2.6738	2	1	2	2	3	5	1	1	0	1	1	1
2008110537167	73	1	2	1	1	23.8751	4	10	10	10	113	1.05	4	130		3.02115	1	1	1	1	2	4	3	0	0	1	1	1	2
2008110537168	58	2	1	1	1	20	1	3	3	3	46	1.14	3.7	210		0	2	1	1	2	1	20	19	0	0	2	3	1			2
2008110601240	64	1	2	3	3	24.2215	3	6	6	6	73	1.05	2.74	180	27.02	0	2	1	1	1	1	5	4	0	0	1	1	1
2008110601241	53	2	2	1	1	27.8852	2	5	5	5	41	1.28	3.65	160	6.45	0	2	1	1	1	1	5				1	1	0
2008110601242	60	1	2	3	1	25.9095	3	7	7	7	73	1.42	7.69	140	14.82	0.497512	1	1	1	1	1	0	0	1	0	1	1	0
2008110601243	44	1		1	1	26.7299	2	4	4	4	75	1.26	2.52	140	10.38	0.571102	1	1	1	3	3	0	0	1	0	1	1	1
2008110624008	66	1	4	3	2	24.3375	3	6	6	6	74	0.83	2	160	14.3	2.36967	2	1	1	1	3	1	1	0	0	1	1	0	1
2008110630071	61	2	2	1	1	19.1467	4	9	9	9	113.6	1.08	1.89	156		2.62467	2	1	1	2	2	13	9	1	0	2	2	1
2008110631053	69	1	1	1	3	23.3887	2	3	3	3	65.2	1.22	2.65	125		0.307503	1	1	1	1	2	12	5	1	0	2	2	1	2
2008110632040	54	1	2	3	3	24.4898	2	5	5	4	75	1.06	3.7	160		0.611995	2	1	1	1	2	1	1	0	0	1	1	0	2		2
2008110633025	63	1	2	1	1	26.8386	4	8	9	8	81	1	3.11	130		1.66667	2	1	1	2	2	1	0	1	0	1	1	0			2
2008110636007	54	2	1	1	1	25.8065	1	1	1	1	73	1.11	3.42		13	0.882613	1	1	1	1	3	2	1	0	0	1	1	0
2008110637169	64	2	1	1	1	27.3438	1	3	2	2	44	1.06	3.3	130	5.26	2.15517	2	1	1	2	1	15	10	1	0	2	2	1			2
2008110637171	61	2	1	1	1	25.6312	4	9	9	9	56	0.94	3	143		2.22717	2	1	1	1	2	12	6	1	0	2	2	1	2
2008110639018	67	1		1	1	23.4236	2	5	5	5	108	1	2.39	130	5.17	3.663	1	1	1	2	1	2	2	0	0	1	1	0	2
2008110701244	60	1	2	3	2	24.4898	2	4	4	4	66	1	2.25	150	18.12	0.564653	2	1	1	1	1	11	11	0	0	2	2	1	2
2008110701245	74	1	4	1	3	27.3588	2	5	5	5	90	1.05	1.93	110	14.61	0.938086	1	1	1	1	1	1	3	0	1	1	1	0
2008110701246	65	1	2	3	3	23.939	1	1	1	1	62	1.25	2.85	180	13.93	1.01523		1	1	1	2	0	0	1	0	1	1	1	1
2008110701247	52	2	2	1	1	26.8386	1	1	1	1	53	1.51	3.5	145	15.91	1.69205	2	1	1	2	1	1	3	0	1	1	1	1
2008110701248	60	1	3	2	1	24.4898	1	2	1	2	52	1.1	2.68	170	18.94	0	2	1	1	2	1	13	12	0	0	2	2	1
2008110711065	52	1	4	2	2	26.3656	4	10	10	9	94	1.31	3.8	140	6.17	1.62602	1	1	1	1	2	9	7	0	0	1	1	1
2008110713039	44	1	2	3	3	21.4692	1	2	2	2	67.2	1.56	3	138		0	1	1	1	1	1	6	3	0	0	1	1	0
2008110713058	54	1	2	2	1	23.03	1	2	2	2	89.7	1.62	3	118		0	1	1	1	1	1	7	7	0	0	1	1	1
2008110730072	86	1	2	3	3	17.1468	3	7	7	7	97	1.26	2.01	128		0	1	1	1	1	2	13	12	0	0	2	2	1	1
2008110731054	80	1	2	2	1	22.5981	4	10	10	10	67	1.84	7.03	130		1.287	1	1	1	2	2	17	7	1	0	2	2	1
2008110731055	51	1	2	1	1	23.5294	2	5	5	4	98.7	1.13	3.44	145		0.313676	2	1	1	2	3	18	8	1	0	2	2	1
2008110738006	55	1	2	3	1	24.5089	4	9	9	9	104	0.96	3.76	160		0.906618	2	1	1	1	3	2	1	0	0	1	1	0	2
2008110743030	49	2	2	1	1	21.797	2	4	4	4	49	1.3	3.06	166		0.601685	2	1	1	2	3	9	3	1	0	1	1	1
2008110801249	52	1		3	3	26.4236	1	2	2	2	81	1.06	1.4	155		0.529101	2	1	1	2	1	18	9	1	0	2	2	1
2008110801250	77	2		1	1	24.4444	3	6	6	6	73	1.47	2.62	130	12.01	1.28041	2	1	1	1	3	2	2	0	0	1	1	1
2008110801251	53	1	4	1	1	23.8754	1	2	2	2	65	1.76	2.67	120	11.52	0	1	1	1	3	1	0	0	1	0	1	1	1
2008110811067	67	1	2	1	1	26.3656	2	5	5	5	101	0.76	1.83	170	17.71	1.52905	2	1	1	1	2	6	4	0	0	1	1	0
2008110830073	66	1	2	3	2	19.9594	2	5	5	5	90.5	1.17	2.68	130	17.1	0	2	1	1	1	3	0	0	1	0	1	1	0	1
2008110835023	51	1	3	2	2	22.0408	3	6	6	6	89.6	0.91	1.45	140	4.4	0.362056	2	1	1	1	3	2	2	0	0	1	1	0	2
2008110837176	56	1	1	3	1	24.8016	2	5	5	5	66	0.91	4	160		0	2	1	1	1	1	10	9	0	0	2	2	1	2
2008110925009	67	2	3	1	1	27.5482	1	2	1	2	50.1	0.91	3.13	170	16.4	0.456413	2	1	1	1	1	1	1	0	0	1	1	0	2
2008110931056	67	2	2	1	1	24.6548	3	6	6	6	69.3	1.25	2.13	150		0.507872	1	1	1	1	3	6	2	1	0	1	1	1	2		2
2008110932036	50	1	1	1	1	25.3061	3	7	7	7	81.6	0.88	2.9	110		0.418936	1	2	2	1	2	21	2	1	0	2	3	0	2
2008110933026	62	2	2	1	1	25.3906	3	6	6	6	76	1.18	3.7	130		1.85874	2	1	2	2	2	2	0	1	0	1	1	0
2008110938005	45	2	2	3	1	24.5578	1	3	3	3	66	1.33	3	120		1.52672	1	1	1	1	2	1	0	1	0	1	1	1	2
2008111001252	54	1	2	3	2	23.8087	4	8	9	8	69	1.46	2.59	145	25.24	0.643501	2	1	1	1	2	2	2	0	0	1	1	1	1
2008111001253	64	1	3	3	1	23.6614	3	6	6	6	55	0.76	1.78	140	14.02	0	2	1	1	1	1	8	9	0	1	1	1	1	1
2008111001254	62	1	1	1	3	21.7993	1	2	2	2	63	1.65	2	190	12.8	0.766871		1	1	2	2	6	2	1	0	1	1	1
2008111011068	64	2	2	1	1	27.3438	1	2	2	2	60	1.69	3.16	160	8.63	0	2	1	1	1	1	6	5	0	0	1	1	1
2008111011069	59	2	2	1	1	30.2978	4	9	9	9	73	1.01	4.21	160	11.63	3.43643	1	1		1	2	6	4	0	0	1	1	1
2008111011070	58	1	4	3	3	24.2123	3	7	7	7	67	1.25	3.65	140	12.49	0.798085	2	1	2	1	3	7	3	1	0	1	1	1
2008111031057	80	2	2	1	1	26.8386	2	5	5	5	65	1.42	2.8	150		2.54453	1	1	1	1	3	3	0	1	0	1	1	0	2
2008111031058	83	2	1		1	26.7094	3	7	7	7	99.6	1.27	3.39	145		0	2	1	1	1	1	9	6	0	0	1	1	1	2
2008111033027	82	2	1	2	3	17.5781	1	2	2	2	46	1.59	2.8	160		1.72414	2	1	1	2	1	10	2	1	0	2	2	1
2008111037172	53	2	2	1	1	24	1	1	1	1	41	1.39	3.7	171		1.21655	1	1	1	2	1	13	10	0	0	2	2	1
2008111037173	71	1	2	2	1	27.7551	1	2	1	1	73	1.42	4.2	152		1.2837	2	1	1	2	2	4	1	0	0	1	1	1
2008111037174	60	2	1	1	1	20.5457	1	2	2	2	56	1.77	2.1	154		1.73913	1	1	1	2	1	32	33	0	1	2	3	1
2008111037175	53	1	1			28.7317	2	5	5	5	66	0.91	4	168		2.01207	2	1	1	2	2	7	6	0	0	1	1	1
2008111037242	80	1	1	3	1	20.0617	3	7	7	7	82	0.98	3.7	158		0.996016	1	1	1	2	2	11	7	1	0	2	2	1
2008111039019	44	2	3	1	1	24.7676	3	7	7	7	67	0.76	2.5	189	8.63	2.42718	2	1	1	2	2	10	4	1	0	2	2	0
2008111101256	68	1	2	3	1	24.5089	1	2	1	2	62	1.16	2.4	130	15.7	0.486381	1	1	1	2	3	0	0	1	0	1	1	0
2008111131050	72	1	2	3	2	24.2215	4	9	9	9	95.5	1.25	2.57	160		2.33645	2	1	1	1	2	9	1	1	0	1	1	0	2
2008111131059	64	1	3	1	1	23.6614	3	7	7	7	76.2	1.69	3.22	165		0.461467	2	1	1	1	2	10	5	1	0	2	2	1	2
2008111131061	59	1	2	3	2	20.5499	1	1	1	1	44.4	1.26	1.82	140		0.189143	2	1	1	2	1	3	0	1	0	1	1	1
2008111137154	74	1	1	3	3	22.4913	3	6	6	6	66	1.4	4.6	172		1.0929	2	1	1	1	2	9	5	1	0	1	1	1	2
2008111137177	73	2	1	1	1	28.8889	1	2	2	2	50	1.33	4.4	158		1.91939	1	1	1	2	2	8	6	0	0	1	1	1
2008111211072	66	1	2	2	3	25.5296	2	5	5	5	63	1.05	4.24	130	36.31	0.995025	1	1	1	1	2	13	10	0	0	2	2	1
2008111230074	50	1	2	3	3	26.9564	4	10	10	10	158	1.06	2.89	138		0	2	1	1	2	3	0	0	1	0	1	1	0
2008111230075	77	2	1	1	1	21.6413	4	8	9	9	53.5	1.01	3.24	160	16.9	0	2	1	1	1	1	0	0	1	0	1	1	0	1
2008111230076	58	2	2	1	1	26.3702	1	2	2	2	58	1.38	6.64	146		0.503271	1	1	1	1	2	4	4	0	0	1	1	1	1
2008111231062	53	1	4			22.4913	4	10	10	10	78.4	1.44	3.09	98		1.65017	1	1	1	2	2	10	7	0	0	2	2	1			2
2008111232037	35	1	2	3	1	25.9516	1	3	3	3	58.7	1.42	3.1	150		0.786164	2	1	1	1	1	7	3	1	0	1	1	0	2
2008111232037	35	1	2	3	1	25.9516	1	3	3	3	58.7	1.42	3.1	150		0.786164	2	1	1	1	1	7	3	1	0	1	1	0	2
2008111236008	59	1	2	3	1	22.0932	3	6	7	6	70	0.65	2.2	143		0	1	1	1	1	1	0	0	1	0	1	1	0	1
2008111237178	83	1	1	1	2	28.3447	2	4	4	4	53	0.85	4.4	165		0	2	1	1	1	1	12	9	0	0	2	2	1	2
2008111237179	76	1	1	3	2	22.0386	3	8	8	8	46	1.03	3.8	165		0	2	1	1	1	1	4	1	0	0	1	1	0	2		2
2008111237180	46	1	2	1	1	23.6614	2	5	5	5	65	0.93	2.9	120		1.39082	1	1	1	2	2	16	16	0	0	2	2	1
2008111301259	74	2	2	1	1	26.0262	2	4	4	4	69	2.9	2.8	140	19.02	0	1	1	1	1	1	9	6	0	0	1	1	1	1
2008111305017	42	1	2	3	3	26.8923	1	2	2	2	58	1.4	2.36	140		0	1	1	1	2	1	10	3	1	0	2	2	1
2008111323005	80	1					1	3	3	3	145				42.85	0				1	1		4					1	2
2008111331063	65	1	2	1	1		2	4	4	4	62.3	1.55	2.94	175		0.370096	2	1	1	2	3	7	1	1	0	1	1	1
2008111331064	74	2	2	1	1	26.0375	3	8	8	8	72.6	1.1	2.72	200		1.5456	2	1	1	1	1	22	20	0	0	2	3	1	2
2008111333029	70	1	4	3	3	27.4406	4	8	8	8	134	0.78	2.61	160		1.0917	2	1	2	1	1	5	1	1	0	1	1	1	2
2008111337181	59	1	1	1	1	32.2708	4	8	8	8	102	0.66	2.8	170		0	2	1	1	1	1	9	7	0	0	1	1	1	2
2008111337182	61	1	2	3	2	22.0386	2	5	5	5	49	0.92	2.7	172		1.10742	1	1	1	1	3	1	0	1	0	1	1	0	2
2008111411073	47	2	2	3	1	24.1672	1	3	3	3	59	0.94	3.27	120	9.39	0.721501	2	1	1	1	3	3	2	0	0	1	1	0
2008111411074	45	1	4	3	2	26.2346	3	6	7	7	102	0.71	4.66	125	73.99	2.49377	1	1	2	1	2	8	7	0	0	1	1	1
2008111430077	55	2	3	1	1	23.4375	3	7	7	7	83.9	1.32	5.14	150	19.3	0	1	1	1	1	1	20	13	1	0	2	3	1	1
2008111437183	86	2	1	1	1	21.7778	2	5	5	5	93	1.5	4.4	170		1.40056	1	1	1	2	1	25	11	1	0	2	3	1
2008111443031	58	1	2	3	2	22.0522	2	3	3	3	52	2.06	2.5	157	12.69	0.478469	1	1	1	2	2	37	6	1	0	2	3	1
2008111443032	72	1	2	3	1	25	2	3	3	3	48	1.32	2.86	180		1.10742	2	1	1	1	3	0	0	1	0	1	1	0	2
2008111511075	62	1	3	3	1	26.4236	2	5	5	4	90	1	4.78	130	14.75	0.675676	1	1	1	1	2	6	3	0	0	1	1	1
2008111530078	65	2	2	1	1	26.5625	4	9	9	9	91.4			193	19.8	0	2	1	1	1	1	16	17	0	1	2	2	1	1
2008111530079	69	1	2	2	1	24.2215	4	8	9	9	174.2	1.19	3.28	152		0	2	1	1	1	1	4	2	0	0	1	1	0	1
2008111601262	70	1	2	3	3	25.5102	3	7	7	7	120	1.61	3.16	190	17.7	0.513084	2	1	1	1	1	0	1	0	1	1	1	0	2
2008111601263	53	1	3	3	1	27.4145	3	8	8	8	96	0.86	2.82	140	26.01	0.489716	2	1	1	2	2	6	4	0	0	1	1	1
2008111606041	68	1	3	1	1	24.2215	3	5	6	6	64	1.35	3.21	160	15.06	1.19332	2	1	2	1	1	0	0	1	0	1	1	0	2
2008111606042	42	1	3	1	2	24.9307	2	5	5	5	67	1.77	4.82	135	15.82	1.43472	2	1	1	1	3	7	0	1	0	1	1	0	2
2008111613040	81	2	2	1	1	28.0404	1	1	1	1	107.7	1.4	3.6	116		0	2	1	2	1	1	8	8	0	0	1	1	1			2
2008111625010	59	1	1	2	3	22.4913	2	4	4	3	62.6	1.66	4.03	160	17.9	1.18064	1	1	1	2	3	4	2	0	0	1	1	0
2008111630081	76	2	2	1	1	24.9401	2	4	4	4	68.5	1.68	3.49	183	15.5	1.04822	1	1	1	1	1	1	1	0	0	1	1	0	1
2008111631065	77	1	2	1	1	21.7181	2	3	3	3	64.5	1.53	1.64	160		0.315457	2	1	1	2	3	4	2	0	0	1	1	1
2008111637192	41	1	1	3	3	18.424	1	2	1	2	45	2.02	3.8	172		1.05597	1	1	1	2	3	16	13	0	0	2	2	1
2008111701264	66	1	2	1	1	26.7299	3	8	8	8	110	1.94	2.9	160	12.76	0.571755	2	1	1	2	2	3	1	0	0	1	1	0
2008111719003	65	2	2	1	1	25.5296	2	4	4	4	54	0.94	3.64	130	17.44	0	1	1	1	1	1	1	1	0	0	1	1	0	2
2008111725012	67	1	2	2	2	23.03	4	10	10	10	271.3	0.72	3.38	148	32.4	1.31062	2	1	2	1	1	4	2	0	0	1	1	0	2
2008111730082	44	2	2	1	1	22.8269	1	2	2	2	62	1.41	2.47	156	20.9	0.702247	2	1	1	1	3	4	3	0	0	1	1	1	1
2008111730087	65	1	3	3	2	24.5675	4	10	10	10	246			191		0	2	1	1	2	1	8	5	0	0	1	1	1
2008111731066	53	1	2	3	3	22.4913	2	5	5	4	88.6	1.35	3.9	105		0.235627	1	1	1	1	3	5	1	1	0	1	1	1	2
2008111733030	76	1	2	3	1	22.4913	1	1	1	1	31	1.22	3.02	150		0.884173	2	1	1	2	2	10	6	1	0	2	2	1
2008111737184	59	2	1	1	1	21.8314	1	1	1	1	48	1.29	2.8	198		0	2	1	1	2	3	4	2	0	0	1	1	0
2008111737185	71	1	1	2	1	23.8751	2	4	4	4	61	1.09	3.6	176		1.61031	1	1	1	1	3	14	8	1	0	2	2	1	2
2008111737186	65	1	1	1	1	23.8751	4	8	9	8	103	0.71	1.4	190		0	2	1	1	1	1	9	7	0	0	1	1	1	2
2008111737187	40	1	4	3	1	25.6055	1	2	1	2	58	0.96	4.2	136		2.23714	1			2	2	13	9	1	0	2	2	1
2008111737189	38	1	2	3	3	28.0664	2	4	4	4	63	0.93	3.9	161	53.57	2.73973	1	1	1	1	3	11	2	1	0	2	2	0	2
2008111737190	70	2	1	1	1	28.9993	3	7	7	7	69	0.97	4.1	190		0	2	1	1	1	1	1	0	1	0	1	1	0	2
2008111743033	54	2	2	1	1	29.2157	2	4	4	4	47	1.48	3.91	130	9.86	1.98413	2	1	1	2	1	2	0	1	0	1	1	0
2008111743034	52	1	2	1	2	28.6851	3	7	7	7	52	1.19	2.6	150	13.34	1.47493	2	1	1	2	2	14	8	1	0	2	2	1
2008111743035	63	2	1	1	1	25.2174	2	4	4	4	54	1.38	2.4	200	16.47	1.16009	2	1	2	3	2	0	0	1	0	1	1	0
2008111801267	38	1	2	3	2	25.763	1	1	1	1	67	1.48	2.46	170	42.19	3.03951		1	1	2	3	0	0	1	0	1	1	1
2008111806056	69	1	2	3	1	21.2245	2	5	5	5	72	1.09	4.2	130	18.01	0	1	1	1	1	1	4	4	0	0	1	1	0	2
2008111831067	60	2	1	1	1	25.3906	4	10	10	9	55.6	1.77	4.24	120		0.859107	2	1	1	2	1	7	2	1	0	1	1	1
2008111843036	47	1		3	2	25.2493	3	7	7	7	56	1.41	5.62	156	14.95	1.08578	2	1	1	1	1	2	0	1	0	1	1	0	1
2008111901270	62	2		1	1	25.3906	1	2	2	2	56	1.22	2.76	150	19.69	0.515464	2	1	1	1	2	7	5	0	0	1	1	1	1
2008111901271	64	2		1	1	31.6443	4	10	10	10	52	1.42	6.86	180	12.25	0.326904	2	1	1	2	1	1	4	0	1	1	1	1
2008111905019	80	2				27.3438	4	9	9	9	68	1.13	3.45	150		0				1	2	10	5	1	0	2	2	1	2
2008111911076	53	1	1	2	1	22.4913	4	10	10	10	83	0.68	3.27	110	61.45	2.55754	2	1	1	1	1	5	2	0	0	1	1	1
2008111911077	52	1	3	3	2	26.8166	1	3	2	2	94	0.97	5.11	130	22	0		1	1	1	1	4	4	0	0	1	1	1
2008111930084	51	1	4	3	1	22.8571	2	5	5	5	69.6	1.08	2.81	128	17.3	0	1	1	1	1	1	8	8	0	0	1	1	1	1
2008111930085	52	1	2	1	2	24.093	2	4	4	4	86.4	1.74	1.72	132	18.1	0	1	1	1	1	3	6	6	0	0	1	1	1	1
2008111933031	55	1	4	3	2	24.4473	3	6	7	6	70	1.09	2.91	120		0	1	1		3	2	0	0	1	0	1	1	0
2008111937193	57	1	2	3	2	24.9135	2	4	4	4	72	0.63	2.4	150		0	2	1	1	1	1	1	1	0	0	1	1	0	2
2008111943037	62	1	2	3	1	29.3848	3	6	6	6	69	1.06	3.27	180	10.42	2.22222	2	1	1	1	1	0	0	1	0	1	1	0	1
2008112001273	75	1	3	1	1	25.5593	2	3	3	3	75	1.22	2.35	150	18.11	0	2			1	1	1	0	1	0	1	1	0
2008112001274	80	2	2	1	1	31.6118	3	8	8	8	68	1.08	3.11	140	15.53	0	2	1	1	1	1	2	6	0	1	1	1	1
2008112001275	60	2	2	1	1	26.4855	3	7	8	7	71	1.65	3.09	150	13.13	0.698324	2	1	1	1	2	1	1	0	0	1	1	0	1
2008112001276	30	2	3	1	1	30.8532	1	2	1	2	66	0.97	2.95	150	11.02	0.588235	2	1	1	1	3	4	5	0	1	1	1	1	1	1
2008112006043	51	1	2	3	2	21.2585	3	6	7	7	91	1.25	1.61	180	49.76	2.42718		1	1	1	3	3	2	0	0	1	1	0	2
2008112030086	77	2	2	1	1	21.6413	3	7	8	7	84	1.38	2.58	136		0	2	1	1	2	1	4	3	0	0	1	1	1
2008112030088	79	2	2	1	1	27.0552	3	7	7	7	58.9	1.5	2.81	148	18.4	1.16009	2	1	1	1	2	5	5	0	0	1	1	1	1
2008112030089	59	1	2	3	2	23.3067	3	7	8	7	78	1.94	3.01	168		0	1	1	1	2	3	13	11	0	0	2	2	1
2008112031068	61	1	2	1	1	20.7612	3	6	6	6	66.6	2.39	1.25	120		1.13379	1	1	1	2	2	11	11	0	0	2	2	1
2008112033032	86	1		1	1	26.3465	3	6	6	6	77	1.87	2.58	149		2.83286	2	1	1	2	1	6	4	0	0	1	1	1
2008112037194	63	1	1	1	1	30.8642	4	8	8	8	66	7.16	3.2	142		3.74532	1	1	1	1	2	7	3	1	0	1	1	1	2
2008112039022	56	1	2	3	3	17.9282	3	6	6	6	85	0.96	2.44	145	6.94	1.46199	1	1	1	1	3	6	8	0	1	1	1	0	2
2008112043038	78	2	2	1	1	20.8117	3	6	6	6	59	1.54	3.91	165	8.9	1.23001	1	1	1	1	3	4	1	0	0	1	1	0	2
2008112106044	77	2	2	1	1	26.6728	4	8	9	8	78	0.94	2.78	140	12.51	0	2	1	1	1	1	3	2	0	0	1	1	0
2008112114014	77	1	3	2	2	19.9432	1	3	3	3	100.2	1.47	3.31	170	13	0	2	1	1	2	3	19	13	1	0	2	3	1
2008112130090	54	2	2	1	1	25.2363	2	5	5	5	104.9	1.09	2.66	131		0	2	1	1	1	3	1	1	0	0	1	1	1	1
2008112130091	68	1	2	1	1	25.3515	4	8	9	8	95.9	1.09	2.66	180		1.27714	2	1	1	1	3	7	5	0	0	1	1	1	1
2008112133033	79	2	4	1	1	19.3962	4	10	10	10	93	1.4	1.54	135		1.05597	2	2	2	1	2	12	9	0	0	2	2	1	2		2
2008112137198	41	1	2	3	2	22.5827	1	3	3	2	57	0.9	1.6	165		1.41044	1	1	1	1	1	9	4	1	0	1	1	1	2
2008112201277	75	2	1	1	1	28.3039	4	10	10	9	75	1.11	2.9	160	16.54	1.99203	2	1	1	1	1	0	0	1	0	1	1	0
2008112206037	73	2	2	1	1	19.5312	1	2	2	2	55	1.26	3.71	135	14.55	0.610128	2	1	1	1	3	5	4	0	0	1	1	0	2
2008112206045	60	1	3	1	1	24.093	2	5	5	5	69	1.14	2.71	140	12.51	1.6129	2	1	1	1	3	5	2	0	0	1	1	0
2008112214015	65	1	2	1	1	18.7328	1	2	2	2	67.2	1.45	2.71	160	15.6	0	2	1	2	2	3	12	10	0	0	2	2	1
2008112214016	63	2	2	1	1	23.3355	1	3	3	3	46	1.53	2.04	150	12	0	1	1	1	2	2	10	6	1	0	2	2	1
2008112239021	55	1	2	1	3	25.5102	1	2	2	2	98	0.88	2.31	144	8.12	1.36799	2	1	1	1	3	4	5	0	1	1	1	0	2
2008112306057		2		1	1	25.8876	3	6	7	6	74	1.25	2.81	160	10.08	0	1	2	2	1	1	2	1	0	0	1	1	0
2008112324009	45	1	4	2	2	28.9979	4	8	9	8	99	1.22	1.14	150	10.6	3.06748	2	1	1	1	2	1	0	1	0	1	1	0	1
2008112337201	51	1	2	1	1	20.202	3	6	6	6	114	1.12	3.9	171		0	2	1	1	1	1	7	3	1	0	1	1	1	2
2008112401280	49	1	2	1	1	29.737	2	5	5	5	69	2.9	3.21	150	12.01	0	2	1	1	1	1	7	5	0	0	1	1	1	1
2008112401281	54	1	2	3	3	26.7539	1	2	1	2	59	1.4	3.42	150	16.44	0	2	1	1	1	1	5	1	1	0	1	1	0
2008112406038	72	1	2	3	2	24.2215	3	6	7	7	87	1.16	2.66	175	17.29	1.28041	2	1	1	1	3	9	6	0	0	1	1	1	2
2008112406040	83	1	2	3	2	26.7299	3	6	6	6	76	1.6	2.45	130	24.47	2.43902	2	1	1	1	3	10	3	1	0	2	2	0	2
2008112431069	21	2	1	1	1	24.6548	4	8	9	8	73.1	1.51	2.1	120		0.519481	1	1	1	2	3	13	3	1	0	2	2	1
2008112433034	53	1	2	3	1	17.7154	4	9	9	9	86	0.98	3.13	120		1.38122	1	1	1	1	3	11	3	1	0	2	2	1	2
2008112437196	71	1	1	1	1	26.6728	3	6	7	7	62	1.02	3	174		1.3245	2	1	1	1	1	11	6	1	0	2	2	1	2
2008112437197	65	1	2	1	3	23.5883	2	4	4	4	58	1.11	3	172		1.55039	2	1	1	1	2	13	10	0	0	2	2	1	2
2008112437199	47	1	2	3	2	23.03	1	3	3	3	61	1.75	2.2	164		0.974659	2	1	1	2	3	14	14	0	0	2	2	1
2008112443039	77	2	1	1	1	24.4444	1	2	2	2	34	1.24	2.43	160		0	1	1	1	1	1	0				1	1	0	2
2008112501282	46	2	2	1	1	24.0346	1	1	1	1	54	1.12	3.11	140	34.29	1.32626	2	1	1	1	1	10	7	0	0	2	2	1
2008112501283	58	1		3	1		1	2	1	2	79	0.58	1.43	140	25.23	0	1	1	1	1	2	18				2	2	1	1
2008112505011	57	1	3	3	3	28.0864	2	5	5	5	101	1.13	2.7	130		1.04822	2	1	1	1	2		1					0	2
2008112511078	70	1	2	2	3	25.6055	2	5	5	5	78.8	1.5	3.32	100	14.46	0	1	1	1	1	1	5	1	1	0	1	1	1
2008112511079	68	2	2	1	1	24.974	3	7	7	7	90.6	1.45	9.24	180	11.88	0.766284	2	1	2	1	2	4	3	0	0	1	1	1
2008112514017	58	2	2	1	1	25.3906	1	2	2	2	57	1.57	4.36	180	13.5	0	2	1	2	1	2	5	2	0	0	1	1	0	2
2008112519002	41	1	4	3	3	23.3887	3	6	6	6	61	1.09	2.38	100	24.12	1.00806	1	1	1	1	3	18	18	0	0	2	2	1
2008112519004	59	2	2	1	1	33.7778	3	7	8	8	44	0.98	3.86	150	13.41	1.90114	2	1	1	1	1	2	2	0	0	1	1	0	2
2008112537200	42	1	2	3	1	26.079	2	3	3	3	72	0.93	2.5	200		1.84502	2	1	1	2	3	2	1	0	0	1	1	0			2
2008112537204	52	1	2	1	2	24.2215	1	1	1	1	63	1.36	3.7	184		0.922509	2	1	1	2	3	5	2	0	0	1	1	1
2008112543040	76	1	2	2	2	23.5102	2	5	5	5	74	1.2	3.16	130	12.68	1.23609	2	1	1	1	2	0	2	0	1	1	1	0	1
2008112605020	72	2	2	1	1	24.974	2	4	4	4	62	1.25	2.44	150		0	2	1	1	1	1	3	0	1	0	1	1	0	2
2008112613041	58	1	2	3	1	31.1419	1	3	3	3	92.1	1.66	3.5	153		0.603865	2	1	1	2	1	19	10	1	0	2	3	1
2008112633035	71	1	2	2	1	26.1224	4	8	9	8	75	1.08	4.17	134		0	2	1	2	1	1	5	1	1	0	1	1	1	2
2008112635027	63	1	2	3	1	27.6817	3	7	7	7	111.5	1.09	3.9	160		1.14416	1	1	1	2	2	12	7	1	0	2	2	1
2008112635028	69	2	3	1	1	22.6562	1	2	2	2	72.4	1.11	1.57	130	8.4	1.5456	2	2	1	1	2	18	0	1	0	2	2	0	2
2008112637203	53	1	1	1	1	25.3515	1	3	3	3	57	0.85	4.1	169		1.09649	2	1	1	2	2	16	11	1	0	2	2	1
2008112637205	60	1	2	2	3	24.1672	3	6	6	6	78	0.64	2.4	132	9.17	1.76056	2	1	1	1	3	4	2	0	0	1	1	0	2
2008112637206	67	1	4	3	2	28.7197	2	4	4	4	67	0.95	3.3	160		0	2	1	1	1	1	2	1	0	0	1	1	0	2
2008112701285	60	1		3	3	21.2245	3	8	8	8	90	1.02	1.64	130		0.518135	2	1	1	1	2	4	4	0	0	1	1	1	1
2008112701340	52	1		3	3	19.5312	2	5	5	5	74	1.09	2.41	160	12.12	0.483092	1	1	1	1	3	1	1	0	0	1	1	0
2008112706039	57	1		3	2	27.0416	2	3	3	3	65	1.26	3.38	170	13.78	1.47493		1	1	1	1	1	2	0	1	1	1	0	2
2008112706052	78	2	1	1	1	24.4444	3	7	7	7	61	1.09	2.02	120	27.58	0.424088	2	2	2	1	3	5	1	1	0	1	1	0	2
2008112711080	60	1	3	2	3	24.2215	3	7	7	7	95.4	1.05	2.99	204	8.66	0	2	1	1	1	1	10	6	1	0	2	2	1
2008112714019	53	2	2	1	1	23.4375	2	3	3	3	49.5	1.37	4.17	150	12	0	2	1	1	3	3	3	3	0	0	1	1	0
2008112732049	56	2	1	1	1	23.0112	3	6	6	6	43.7	1.34	4.7	135		0	1	1	1	1	3	12	7	1	0	2	2	1	2
2008112737207	70	2	1	1	1	25.3906	3	6	6	6	53	0.74	2.7	160		0	2	1	1	1	1	4	2	0	0	1	1	1	2		2
2008112737209	78	1	1	3	3	23.0469	1	1	1	1	46	0.98	2.6	138		1.23153	2	1	1	2	2	9	7	0	0	1	1	1
2008112801341	46	1		3	2	22.8571	3	5	6	5	78	1.05	2.61	160	18.32	0.601685	1	1	1	1	1	3	1	0	0	1	1	0	1
2008112811081	74	1	1	1	2	19.1571	4	8	9	8	94.2	3.07	3.89	130	13.32	0.910747	1	1	1	1	3	9	3	1	0	1	1	1
2008112813042	55	1	2	3	3	27.2509	3	7	7	7	73.6	0.87	2.6	134		0	1	1	2	1	1	8	3	1	0	1	1	0
2008112843041	53	2	2	1	1	26.8136	2	3	3	3	35	1.4	3.91	165	11.06	1.83486		1	1	1	3	11	2	1	0	2	2	0	1
2008113001289	47	1	4	3	3	26.3958	1	2	2	2	74	2.9	3.05	170	15.6	0	2	1	1	1	1	9	8	0	0	1	1	1	1
2008113006055	55	1	2	1	2	29.0174	2	4	4	4	64	1.09	4.01	160	9.14	0	2	1	1	1	1	3	1	0	0	1	1	0	2		2
2008113011082	45	1	3	2	1	31.7083	4	10	10	10	109	1.3	2.13	150	21.53	2.42718	2	1	2	1	2	5	3	0	0	1	1	1
2008113033037	61	1	4	3	1	23.6614	3	6	6	6	79	0.69	2.72	143		2.09644	1	1	1	2	1	4	1	0	0	1	1	0
2008113043051	54	2	2	1	1	23.4375	4	8	8	8	52	2.05	3.52	180		0	1	1	1	2	1	36	33	0	0	2	3	1
2008120114020	67	2	2	1	1	22.4766	2	4	4	4	42.7	1.12	3.24	160	14.5	0	1	1	2	1	1	6	5	0	0	1	1	0	2
2008120131069	65	1	2	1	1	17.0562	2	5	5	5	82.7	1.93	2.9	165		1.56006	2	1	1	1	1	5	0	1	0	1	1	0
2008120133038	36	2	2	1	1	18.2899	2	3	3	3	65	1.18	3.1	137		1.5873	1	1	1	2	2	8	6	0	0	1	1	1
2008120141004	82	2	3	1	1	17.5771	3	6	7	6	117.1	1.91	2.89	140		0.870322	1	1	1	1	3	4	1	0	0	1	1	1	2
2008120142017	58	1	3	3	1	25.3515		5	6	5	51.6	1.45	3.38	170		1.69205	2	1	1	2	2	5	2	0	0	1	1	0
2008120142018	59	1	3	2	3	23.4375	4	8	9	8	71.5	1.29	3.18	140		0	1	1	1	1	1	6	2	1	0	1	1	0	1
2008120214022	43	1		3	2	28.7319	2	4	4	4	73	2.54	3.89	160	18.6	0	2	1	1	2	3	8	4	1	0	1	1	1
2008120301291	76	2		1	1	22.6003	2	4	4	4	47	1.13	2.57	150	8.45	0	2	1	2	1	1	9	9	0	0	1	1	1
2008120301292	54	1	2	3	1	20.4491	1	1	1	1	50	1.09	3.07	130	13.01	0.908265	1	1	1	3	2	0	0	1	0	1	1	0
2008120301293	74	1	2	3	1	24.2215	4	8	9	9	93	0.92	2.71	130	23.54	0.306466	2	2	2	1	3	3	3	0	0	1	1	1
2008120301294	51	1		2	1	25.7117	2	4	4	4	72	0.79	3.06	160		0.307031	2	1	1	1	1	0	2	0	1	1	1	0	2
2008120301298	42	1	2	3	3	25.0135	4	10	10	9	92	1.37	1.7	140		1.51976	2	1	1	1	1	10	10	0	0	2	2	1	1
2008120314021	71	2	2	1	1	20.8117	1	3	3	3	58.2	1.38	3.14	178	15.8	0	2	1	1	2	2	6	3	0	0	1	1	1
2008120337211	52	2	1	1	1	22.2222	1	2	2	2	45	1.28	4.2	180		0	2	1	1	1	1	7	2	1	0	1	1	1
2008120343043	48	1	2	3	1	24.2215	3	6	6	6	64	0.91	2.54	120		1.15741	1	1	1	2	3	0	0	1	0	1	1	0
2008120405012	78	1		1	1	17.7086	2	3	3	3	100	1.17	3.44	149		0.567215				2	2	2	2	0	0	1	1	0
2008120415015	64	1	3	1	1	25.7117	3	6	6	6	8.2	0.86	1.13	140	21.74	0.843882	1	1	1	1	1	0	0	1	0	1	1	1	2
2008120501295	72	1		1	2	23.1834	1	3	3	3	79	1.09	2.56	150	14.23	0.515198	2	1	1	2	2	2	0	1	0	1	1	0
2008120501296	65	2	3	1	1	26.0262	4	9	9	9	7	1.33	1.78	138	7.37	0.536193	2	1	1	1	1	1	0	1	0	1	1	0	2
2008120506058	66	1	4	1	1	26.6728	2	5	5	5	66	1.22	2.39	150	13.54	0.682128	2	1	1	1	1	5	0	1	0	1	1	0	2
2008120511083	73	2	2	1	1	24.974	3	6	6	6	64	1.03	3.14	158	10.75	1.47059	2	1	2	1	1	9	2	1	0	1	1	1
2008120511084	62	1	2	2	2	20.202	4	10	10	10	67	0.93	4.42	140	49.95	0.961538		1	1	1	2	13	8	1	0	2	2	1
2008120537213	71	2	2	1	1	21.9289	1	3	3	3	45	1.43	4.9	159	3.75	1.51515	2	1	1	2	2	1	0	1	0	1	1	0
2008120632045	58	1	1	1	1	26.9896	3	6	7	6	81.2	1.14	1.9	130		0.998004	2	1	1	1	2	11	3	1	0	2	2	0	2		2
2008120633039	78	2	1	1	1	20.5457	1	1	1	1	51	1.48	3.19	130		1.41443	1	1	1	2	2	2	1	0	0	1	1	1			2
2008120633040	44	1		1	3	23.6713	4	10	10	10	86	1.7	5.56	140		0.761035	2	1	1	2	2	9	9	0	0	1	1	1
2008120706048	46	1	2	3	2	24.2215	2	3	3	3	41	0.88	2.97	145	13.19	0.625391	2	1	1	1	1	3	1	0	0	1	1	0	2
2008120713043	45	1	2	1	1	23.4075	2	5	5	5	76.3	1.1	3.9	146		0	1	1	1	1	1	2	1	0	0	1	1	0
2008120713044	61	2	2	1	1	26.2985	2	4	4	4	79.2	1.11	2.8	140		0	2	1	1	1	1	11	8	0	0	2	2	1
2008120737217	61	1	1	1	1	18.7305	4	10	10	10	163	1	3.7	176		0	2	1	1	2	1	7	4	0	0	1	1	1			2
2008120741012	67	2	3	1	1	20.9572	4	10	10	10	81.8	2.23	2.27	162		1.39082	2	1	1	1	1	1	1	0	0	1	1	0	2
2008120742019	41	2	2	1	1	47.6562	1	2	2	2	45.6	1.6	3.61	130		1.45138	1	1	1	3	2	0	0	1	0	1	1	0
2008120742021	54	2	4	1	1	23.7332	1	2	2	2	48.1	1.59	3.41	100		1.46628	1	1	1	3	3	0	0	1	0	1	1	0
2008120801299	75	2	1	1	1	32.0513	1	1	1	1	185	1.3	1.93	180		0.411353	2	1	2	1	2	5	2	0	0	1	1	0	1
2008120801300	76	2	2	3	1	27.4077	3	6	6	6	102	0.91	1.58	130	18.17	0.491159	2	1	1	1	1	2	3	0	1	1	1	1
2008120811085	71	2	2	1	1	26.0375	3	8	8	8	81	1.4	1.53	150	12.77	0	2		2	1	1	5	5	0	0	1	1	1
2008120811086	67		3	1	1	22.8571	3	6	6	6	96	1.3	3.65	170	12.38	1.16686	2	2	1	1	2	4	4	0	0	1	1	1
2008120813045	46	1	2	3	3	28.2284	2	3	3	3	73.4	1.11	2.5	133		0	1	1	2	1	1	8	5	0	0	1	1	1
2008120832044	55	2	1	1	1	19.5312	1	3	2	2	59.5	1.01	4.1	140		2.26244	2	1	1	1	3	5	6	0	1	1	1	1	2		2
2008120832048	48	2	1	1	1	19.5312	3	7	7	7	63.8	1.8	2.6			0.562746	2	1	1	1	1	2	0	1	0	1	1	0	2		2
2008120842022	80	2	2	1	1	19.4771	1	2	2	2	75.3	1.42	4.23	150		0	1	1	2	1	1	5	2	0	0	1	1	1	1
2008120843044	80	2	1	1	1	23.7332	1	2	2	2	55	1.41	2.68	110		0.968992	1	2	2	1	2	14	12	0	0	2	2	1	1
2008120901301	25	1		2	1	22.8571	1	3	3	2	64	0.97	0.97	140	20.78	0.327439	2	1	1	1	2	8	7	0	0	1	1	1	2
2008120901302	42	1		3	3	23.6614	2	3	3	3	75	0.7	2.42	118	21.08	0.611621	1	1	1	1	2	16	10	1	0	2	2	1
2008120901304	64	1		1	1	21.2953	1	2	2	2	80	1.1	2.97	150	15.3	0	2	1	1	3	1	0	2	0	1	1	1	1
2008120937215	60	1	1			22.68	2	5	5	5	72	1.23	2.8	170	76.39	1.05932	1	1	1	2	3	9	7	0	0	1	1	1			2
2008120942020	75	2	3	1	1	26.1719	2	5	5	5	60.7	1.38	3.36	150		0	2	1	2	1	1	5	30	0	1	1	1	1	1
2008121001305	72	2	1	3	1	26.5643	1	2	2	2	33	1.14	3.35	150		1.10011	1	1	1	1	1	8	10	0	1	1	1	1
2008121001306	80	1	2	2	2	23.5294	2	4	4	4	97	1.37	2.4	130		0.313381	1	2	2	1	2	3	7	0	1	1	1	1	1
2008121011087	59	1	4	2	1	26.1224	3	7	7	7	63	0.88	3.97	130	16.31	1.43885	2	1	2	2	1	13	4	1	0	2	2	0
2008121011088	70	2	2	2	1	18.75	1	3	2	2	66	2.05		140	14.3	0.245459	1	1	2	1	2	9	6	0	0	1	1	1
2008121011089	65	1	1	3	1	25.8264	1	3	2	2	85	1.4	3.98	165	16.48	2.60417	2	1	1	1	1	11	9	0	0	2	2	1
2008121011090	78	2	4	1	1	30.0433	2	4	4	4	62	0.88	3.76	140	11.04	1.17233	2	1	1	1	1	4	3	0	0	1	1	1
2008121013046	74	1	2	1	1	28.7105	3	6	6	6	83	1.43	3.2	143		0	2	2	2	1	1	1	0	1	0	1	1	0	2
2008121014023	48	2	2	1	1	18.3655	1	2	2	2	51.6	1.15	4.71	160	14.2	0	2	1	2	1	3	12	4	1	0	2	2	1
2008121032047	72	1	1	1	1	24.4898	2	4	4	3	82.5	1.11	3.5	160		0	2	1	2	1	1	0	0	1	0	1	1	0	2		2
2008121033041	45	2	2	1	1	21.5045	2	4	4	4	71	0.79	3.48	130		0.965251	2	1	1	2	2	6	1	1	0	1	1	1
2008121037218	72	1	3	1	3	24.4898	4	10	10	10	127	0.65	3	180		1.49254	2	2	1	1	1	11	6	1	0	2	2	1	2	2
2008121039022	51	1	3	1	1	23.939	3	7	7	7	80	0.77	2.37	145	6.21	1.10132	1	1	1	1	3	10	10	0	0	2	2	1	2
2008121043045	66	2	2	1	1	24.7676	2	3	3	3	37	1.47	5.11	130		0	1	1	1	1	1	1	0	1	0	1	1	0	1
2008121101309	40	1	2	3	3	28.075	2	5	4	4	78	1.24	1.56	170	15.07	0.614251	2	1	1	1	3	3	1	0	0	1	1	0	1
2008121106046	46	1	4	1	1	23.5294	3	6	6	6	65	0.97	3.87	110	14.21	1.7452	1	1	1	1	1	1	1	0	0	1	1	0	2
2008121113047	83	1	2	1	1	22.0386	1	2	1	2	70.2	1.63	3.1	155		0.739098	2	1	1	2	1	11	9	0	0	2	2	1
2008121114024	51	2	2	1	1	31.2213	1	3	3	3	49.7	1.32	2.67	160	12.1	0	1	1	1	1	2	4	4	0	0	1	1	0	2
2008121132055	77	1	2	2	2	28.3447	2	5	5	4	86.9	1.06	4.1	150		3.0303	2	1	1	2	1	1	1	0	0	1	1	0
2008121133042	34	1		3	2	25.6896	4	10	10	10	245	0.96	3.66	120		1.97628	1	1	1	2	2	0	1	0	1	1	1	0
2008121133043	62	1	3	3	2	27.31	2	5	5	5	62	1.29	4.87	150		0	1	1	1	1	3	2	1	0	0	1	1	0	2
2008121137220	70	1	1	1	1	17.9282	3	6	6	6	51	1.15	3.3	154		0.88574	1	1	1	1	2	8	8	0	0	1	1	1	2
2008121137221	52	1	2	3	3	20.7008	2	5	5	5	75	0.75	3.5	161	2.92	1.49701	1	1	1	2	2	3	3	0	0	1	1	1			2
2008121201310	79	1	2	3	2	23.1834	4	10	10	10	159	1.14	1.93	150	36.72	0.562746	2	1	1	1	1	1	0	1	0	1	1	0
2008121214025	53	2	2	1	1	22.3757	2	3	3	3	47.2	1.01	3.31	150	18.7	0	1	1	1	1	1	6	6	0	0	1	1	1	1
2008121231071	46	2	2	1	1	22.3478	1	3	3	3	53.6	1.03	2.39	130		1.18483	1	1	1	1	2	20	15	1	0	2	3	1	2
2008121232046	50	1	1	1	1	22.8571	3	7	8	7	78.6	1.15	3.5	90		0.565611	1	1	1	1	3	4	1	0	0	1	1	1	2
2008121233044	62	1	2	3	3	20.7476	2	5	5	5	77	1.79	2.01	150		1.80832	1	1	1	2	2	7	3	1	0	1	1	1
2008121233045	50	1	3	3	3	21.9713	4	8	8	8	62	1.11	2.87	110		0.876424	1	1	1	3	2	0	0	1	0	1	1	0
2008121239023	30	1	3	1	1	21.4533	4	10	10	10	75	0.87	2.53	120	8.73	0.765111	1	1	1	1	3	6	2	1	0	1	1	0	2
2008121239024	45	1	2	1	1		3	7	7	7	72	0.83	2.47	140		1.46199	1	1	1	2	2	15	9	1	0	2	2	1
2008121239025	46	1	4	3	1	23.3067	4	10	10	10	87	0.67	2.56	130	12.46	0	2	1	1	1	3	11	11	0	0	2	2	1	2
2008121242023	62	1	2	2	1	23.3401	2	5	5	5	86.7	1.25	2.62	190		0.534474	2	1	1	1	3	4	1	0	0	1	1	0	1
2008121301313	77	1	2	2	2	31.8878	3	7	7	7	80	1	1.92	180	33.7	0.83612	2	1	1	1	1	6	2	1	0	1	1	1
2008121333046	76	1	3	1	1	47.8316	4	9	9	9	127	1.17	3.97	190		1.6	2	1	1	2	1	11	6	1	0	2	2	1
2008121342024	71	2	2	1	1	15.5556	1	2	2	2	63.1	1.3	2.16	150		0.254842	2	1	1	2	3	7	3	1	0	1	1	1
2008121401314	78	2	1	1	1	24.974	2	3	3	3	60	1.3	3.49	140	13.08	0.423012	2	1	2	1	2	14	7	1	0	2	2	1
2008121401315	56	1	3	3	2	29.7458	1	2	2	2	81	1.08	2.99	190	17.99	1.82815	1	1	1	1	1	11	9	0	0	2	2	1
2008121401338	86	1	2	3	2	20.7612	2	5	5	5	73	1.58	3.78	140	11.34	0.538793	2	1	1	1	1	5	5	0	0	1	1	1	2
2008121411091	76	1	2	1	1	30.8642	4	8	8	8	81	1.35	2.93	150	12.42	0	1	1	1	1	1	10	9	0	0	2	2	1
2008121411092	70	1	3	2	1	26.2346	4	9	9	9	95	0.98	2.92	145	12.71	1.48148	2	1	2	1	2	6	5	0	0	1	1	1
2008121414026	52	1	4	1	3	25.3934	1	3	3	3	62.3	1.13	4.37	160	14.5	0	2	1	1	2	3	4	4	0	0	1	1	1			2
2008121438034	74	2	2	1	1	19.5312	4	8	8	8	63	0.78	2.43	175		0	2	1	1	1	1	1	0	1	0	1	1	0
2008121501316	56	1		1	1	28.3447	4	10	10	10	124	1.36	1.53	180	16.73	0.393236	2	1	1	1	2	1	3	0	1	1	1	1
2008121506044	39	1	4	1	2	26.8274	3	7	7	7	81	0.92	3.08	130	19.66	0.892857	1	1	1	1	2	11	8	0	0	2	2	1
2008121506045	58	1	2	3	3	20.7612	1	3	3	3	51	1.73	4.87	160	14.83	0.527426	1	1	1	1	3	6	2	1	0	1	1	1	1
2008121511093	54	1	3	3	3	23.03	3	7	8	7	65	0.88	3.06	160	13.2	2.31481		1	1	1	3	6	4	0	0	1	1	1
2008121511094	42	1	4	1	2	30.7599	3	7	7	7	65	1	3.48	140	15.99	3.27869	2	1	1	1	3	3	3	0	0	1	1	1
2008121524010	53	1	4	3	2	29.4118	3	7	7	7	93	1.22	2.02	165	10.8	3.0303	2	1	1	1	2	4	2	0	0	1	1	0	1
2008121531072	73	1	4	1	1	20.7612	4	9	9	9	87	1.43	3.46	136		0.431406	1	1	1	1	3	14	1	1	0	2	2	1	2
2008121533048	65	1	2	3	1	27.3797	4	9	9	9	74			140		2.44499	2	1	1	2	1	1	1	0	0	1	1	1
2008121537222	57	2	1	1	1	25.9516	2	3	3	3	48	0.87	2	176		1.57233	2	1	1	1	2	7	5	0	0	1	1	1	2
2008121537223	70	1	4	1	1	24.2215	4	8	9	8	75	1.48	2.4	147		1.43885		1	1	1	3	3	3	0	0	1	1	0	2
2008121543047	52	1	2	2	2	25.1024	2	3	3	3	70	1.21	3.21	120		0.703235	1	1	1	1	1	1	1	0	0	1	1	0	1
2008121601317	48	1	3	3	2	28.4055	4	10	10	9	75	1.21	2.6	130	13.96	0.605327	2	1	1	1	2	2	1	0	0	1	1	0
2008121611095	52	1	2	2	3	24.3418	2	5	5	5	77	1.04	3.82	160	9.1	0.927644	2	1		1	2	8	5	0	0	1	1	1
2008121624011	83	1	4	1	1	24.2215	2	5	5	5	87	1.46	1.69	140	66	3.04878	1	1	1	2	3	1	0	1	0	1	1	0
2008121632052	55	1	2	1	3	31.8616	4	9	9	9	108.2	1.14	6	112		0.772798	2	1	1	1	3	6	5	0	0	1	1	1	2
2008121637224	70	2	2	1	1	24.1415	1	3	2	2	59	1.4	1.4	146	2.82	0.909091	1	1	1	1	1	14	11	0	0	2	2	1	2
2008121637225	77	1	4	1	1	29.3848	4	8	9	8	99	1	3.9	168		1.49254	2	1	1	1	3	4	0	1	0	1	1	1	2
2008121637226	76	2	2	1	1	24.6094	2	5	5	5	49	1.85	2.9	160		1.17371		1	1	1	3	4	1	0	0	1	1	1	2
2008121638037	85	2	2	1	1	21.0828	2	5	5	5	80	1.4	5.3	138		0	1	1	1	1	2	2	1	0	0	1	1	1	2
2008121639026	45	1	3	2	3	24.8016	4	9	9	9	82	1.07	3.82	184	9.37	3.53357	2	1	1	1	1	3	2	0	0	1	1	1	2		2
2008121701318	48	1	3	3	2	27.7634	3	6	6	6	91	0.95	1.94	140	25.95	0.425894	1	1	1	1	1	2	1	0	0	1	1	0	1
2008121701319	58	1	2	3	3	22.8571	1	2	2	2	67	1.34	3.71	170	15.47	0.919118	2	1	1	1	2	6	2	1	0	1	1	0	2
2008121706039	79	1	2	3	1	30.3673	3	6	6	6	293	1.27	1.67	150	22.2	0.512033	2	1	1	1	1	12	11	0	0	2	2	1	1
2008121711096	54	1	4	2	3	23.4075	4	9	9	9	80	1.01	4.09	145	13.24	1.88324	2	2	2	1	3	4	2	0	0	1	1	0
2008121731073	38	2	2	1	1	26.7094	3	6	6	6	56.5	1.63	2.15	150		1.51057	1	1	1	2	2	2	0	1	0	1	1	0
2008121731074	81	1	2	1	1	23.8754	3	7	7	7	76.9	1.43	2.45	126		0.28885	1	1	1	1	2	8	0	1	0	1	1	1	2
2008121731075	52	1	4	1	1	22.4913	1	1	1	1	80	1.42	4.08	174		1.35135	2	1	1	1	2	16	7	1	0	2	2	1	2
2008121732053	75	1	2	1	1	15.8541	4	9	9	9	88.3	0.98	2.5	120		0.20816	1	1	2	1	2	4	0	1	0	1	1	0
2008121735029	55	2	2	1	1	31.25	1	3	3	3	76	0.83	4.26	160	9.5	0	2	1	1	1	1	0	0	1	0	1	1	0	2
2008121735030	83	2	1	1	1	24.974	4	8	9	9	113.6	1	3.91	120	14.6	1.30548	2	1	1	1	3	3	0	1	0	1	1	0	2
2008121801322	43		1	3	3	28.075	3	7	7	7	80	1.11	4.26	160	23.82	0.357015	1	1	2	1	2	2	2	0	0	1	1	1
2008121801323	77	1	2	1	1	28.7105	4	8	9	8	77	1.05	3.24	135	13.06	0.598444	1	1	1	2	1	1	1	0	0	1	1	0
2008121801324	37	2	2	1	1	24.1672	1	1	1	1	48	0.9	2.62	140	11.39	1.443	2	1	1	2	1	9	6	0	0	1	1	1
2008121801325	54	2	1	1	1	25.9107	1	1	1	1	40	1.69	2.6	120	19.94	0.679348	1	1	1	1	2	3	3	0	0	1	1	1	2
2008121801326	52	1	2	1	3	28.3737	1	2	2	2	59	1.12	3.45	140	11.13	0	1	1	1	1	1	6	7	0	1	1	1	1
2008121806049	55	1	2	2	1	26.1719	3	6	6	6	77	1.17	5.24	160	14.76	1.31234	2	1	1	1	3	5	1	1	0	1	1	0	2
2008121814027	78	1	2	1	1	20.7612	1	3	3	3	67.2	1.2	2.82	190	13.1	0	2	1	1	2	3	9	4	1	0	1	1	1
2008121831076	76	1	2	1	1	25.9516	3	7	7	7	127.8	1.03	2.06	138		0	1	1	1	1	1	4	0	1	0	1	1	0	2
2008121836010	64	1		3	2	21.6263	4	8	9	8	103	0.83	1.66		12.9	0	2	1	1	1	1	0	0	1	0	1	1	0
2008121837227	86	1	1	1	3	24.6097	4	8	9	8	73	1.15	1.8	175	2.85	2	2	1	1	1	2	3	6	0	1	1	1	0	2		2
2008121837228	58	1	1	3	3	26.7299	2	5	5	5	78	0.96	3.8	116		0.985222	2	1	1	1	2	10	8	0	0	2	2	1	2	2
2008121843048	65	1		3	3	23.8751	4	8	8	8	58	1.76	2.2	250	10.96	0.274348	1	1	1	2	1	17	10	1	0	2	2	1
2008121901327	41	1	3	1	1	27.3982	1	1	1	1	76	1.38	2.04	210	42.97	0.798085	2	1	1	2	1	12	5	1	0	2	2	1
2008121901328	76	1	2	3	2	24.2215	1	2	2	2	70	1.92	2.79	140		1.25471	2	1	1	2	1	0	0	1	0	1	1	0			2
2008121901329	57	1	3	1	1	25.9516	3	7	7	7	78	1	2.8	150	25.46	0.377358	2	1	1	1	3	9	6	0	0	1	1	1	2
2008121901330	69	1	2	3	2	24.2215	2	5	5	4	72	1.22	2.9	170	10.69	1.28205	2	1	1	1	1	8	8	0	0	1	1	1	2
2008121914028	71	2		1	1	26.0375	1	2	2	2	75.9	0.78	4.85	140	10.2	0	2	1	1	1	3	3	4	0	1	1	1	1	2
2008121914029	77	2	1	1	2	17.313	1	2	2	2	51	1.1	4.74	160	14.5	0	2	1	1	1	3	14	15	0	1	2	2	1	2
2008121931077	75	2	1	1	1	21.3593	2	4	4	4	60	1.25	1.75	100	4.3	0.307882	1	2	2	1	1	8	0	1	0	1	1	0	2
2008121937229	92	1	1	1	1	19.5918	2	4	4	4	88	1.11	2.73	171	3.29	0.75358	1	1	1	2	2	5	0	1	0	1	1	0			2
2008121937230	70	1	1	2	3	20.7008	2	5	5	5	71	1.47	2.73	138	2.69	1.66667	1	1	1	2	2	0	0	1	0	1	1	0			2
2008121937231	66	2	1	1	1	23.2335	2	4	4	4	43	1.14	2.9	162		1.31579	2	2	1	1	1	14	11	0	0	2	2	1	2
2008122001331	51	1	2	3	1	26.0933	3	7	8	7	80	1.22	2.11	160	27.58	0.415282	1	1	2	1	1	11	5	1	0	2	2	1	1
2008122001332	78	2	2	1	1	31.245	2	5	5	5	79	0.65	1.99	160	13.45	0	2	1	2	1	1	4	3	0	0	1	1	1
2008122011097	37	2	3	1	1	22.6003	1	2	2	2	59	1.12	2.8	120	10.63	1.89394		1	1	1	3	4				1	1	0
2008122011098	64	1	2	3	3	21.7181	4	9	9	9	91	0.99	2.68	200	14.04	1.61551	2	1	1	1	3	6	2	1	0	1	1	0
2008122011099	52	1	3	3	2	23.9158	2	4	4	4	72	1.21	4.97	120	12.27	2.15054	1	1		1	3	6	2	1	0	1	1	0
2008122023003	48	1	2	3	1	27.6817	3	6	6	6	85.95	1.07	3.91	130	32.29	0.736377	1	1	1	1	2	1	0	1	0	1	1	0	2
2008122033049	74	1	4	1	1	27.968	3	8	8	8	104	1.26	3.83	140		1.45985	2	1	1	1	2	8	4	1	0	1	1	1	2
2008122038002	74	2	4	1	1	27.0552	4	9	9	9	75	1.31	5.59	160		1.12994	2	1	1	1	1	3	1	0	0	1	1	0	2
2008122111100	61	2	2	1	1	23.1111	2	3	3	3	61	1.65	3.86	140	12.99	0.739098	2	1	1	1	3	6	3	0	0	1	1	1
2008122113048	60	1	2	1	3	33.8021	3	7	8	7	91.2	1.17	2.1	168		2.35849	2	1	1	1	1	0	0	1	0	1	1	0
2008122113049	71	2	1	1	1	30.0433	3	6	7	6	72.8	1.1	2.2	145		0	2	1	2	1	1	4	2	0	0	1	1	1
2008122115016	59	2	3	1	1	26.7094	2	5	4	4	52	0.94	1.41	130	17.9	0	2	1	2	2	1	3	3	0	0	1	1	0
2008122131078	47	1	2	1	1	21.7181	2	3	3	3	62.5	0.93	1.84	115	21.411	4.71698	1	1	1	1	3	19	16	0	0	2	3	1	2
2008122133050	45	2	3	1	1	21.4844	1	2	1	2	52			140		1.20192	1	1	1	2	2	7	2	1	0	1	1	1
2008122142025	68	1	4	3	2	24.4898	4	8	8	8	67	0.98	2.28	125		0.569152	1	1	1	1	1	12	15	0	1	2	2	1
2008122201333	51	1	3	3	2	24.9135	1	1	1	1	58	0.93	1.61	150	15.63	0.481		1	1	3	3	0	1	0	1	1	1	0
2008122201334	41	2	3	1	1	26.0276	2	3	3	3	76	1.38	2.04	200	42.97	1.44092	2	1	1	2	2	15	8	1	0	2	2	1
2008122231080	72	2	1	1	1	23.0112	3	7	8	7	65	1.47	2.57	140		0.664894	2	1	1	1	1	2	0	1	0	1	1	0			2
2008122237232	74	1	1	1	1	22.2656	2	3	3	3	62	1.78	2.5	160		2.61097		1	1	2	1	13	11	0	0	2	2	1			2
2008122237233	64	1	1			23.03	3	8	8	8	69	0.83	2.5	191		1.46628	2	1	1	1	2	4	1	0	0	1	1	0	2
2008122237236	55	1	2	3	2	22.8571	4	9	9	9	61	1.27	3.1	164		0.816993	1	1	1	1	3	7	6	0	0	1	1	1
2008122243049	69	1	2	2	2	26.0617	2	5	4	4	57	1.4	4.92	105	19.49	0.479157	1	1	2	2	3	0	0	1	0	1	1	0
2008122301335	52	1	2	3	2	25.3515	2	5	5	4	72	1.22		140	10.69	0.610874	1	1	1	1	2	0	1	0	1	1	1	0
2008122301336	73	1		1		26.1224	3	7	7	7	86	1.34	2.14	160	22.1		2	1	1	1	1	4	4	0	0	1	1	1
2008122301337	56	2		1	1	24.5351	1	1	1	1	68	1.12	2.83	130	14.51	0.531632	2	1	1	3	2	0	0	1	0	1	1	0
2008122333051	55	1	2	3	2	23.1481	2	5	5	5	89	1.26	3.29	122		1.72117	2	1	1	1	2	17	15	0	0	2	2	1	2
2008122335031	46	1	2	3	2	28.0277	4	10	10	10	100.6	0.76	3.13	140	28.2	1.24688	2	1	1	1	2	5	1	1	0	1	1	0	2
2008122336011	52	1		3	2	19.0311	3	7	7	7	77	1.04	1.95	175	10	0	2	1		1	2	5	3	0	0	1	1	0	1
2008122336027	54	1	4	3	3		1	3	3	3	87	0.92	1.94	190		0	1	1	1	1	1	9	8	0	0	1	1	1	1
2008122342001	65	1	2	2	2	22.9555	2	5	5	4	88.2	1.08	2.48	177		0	2	1	1	1	1	3	2	0	0	1	1	0	2
2008122401339	74	2	2	1	1	23.4375	3	8	8	8	61	1.09	2.65	120	11.73	1.62602		1	1	1	2	3	3	0	0	1	1	1
2008122431081	62	1	2	1	1	24.9135	2	3	3	3	66.2	0.76	2.5	150		0.275103	2	1	1	1	2	9	3	1	0	1	1	1	2
2008122432054	71	1	3	2	1	30.1162	4	9	9	9	94.4	1.28	2	180		0.821018	2	1	1	1	3	6	10	0	1	1	1	1	2		2
2008122433052	45	1		3	3	19.5918	4	10	10	10	55	2.38	1.8	138		1.81488	2	1	1	2	2	2	2	0	0	1	1	1
2008122436012	75	1	2	1	2	24.677	3	6	6	6	84	1.21	1.75	140	13	0	2	1	1	1	1	3	2	0	0	1	1	0	1
2008122437239	85	1	4	2	2	23.9395	4	8	9	8	89	1.49	3.5	195		1.89036	2	1	1	1	1	6	3	0	0	1	1	1	2
2008122437240	65	2	2	1	1	26.2222	3	6	6	6	41	1.08	3.5	150		1.43678	1	1	1	1	3	2	1	0	0	1	1	0	2
2008122438039	60	2	2	1	1	45.7031	3	7	8	7	65	1.18	2.26	122		0.83612	1	1	1	1	3	2	0	1	0	1	1	0	2
2008122506042	62	2	2	3	1	27.8852	4	8	8	8	86	1.28	4.36	170	13.29	1.86916	2	1	1	1	1	6	13	0	1	1	1	1
2008122537237	61	1	2	3	3	21.2585	2	5	5	5	91	0.94	3.2	211		1.37174	2	1	1	2	2	4	4	0	0	1	1	1			2
2008122601342	46	1	3	3	1	27.7177	1	1	1	1	84	0.91	1.4	140	13.2	0.571755	1	1	1	1	3	3	2	0	0	1	1	1	2
2008122606040	68	2	4	1	1	25.9516	2	5	5	5	59	1.09	2.9	140	19.15	1.07296	1	1	1	1	1	8	3	1	0	1	1	0	1
2008122625013	42	1	2	3	2	32.872	3	6	7	6	63	0.81	4.28	150	15.5	0.553097	1	1	1	1	2	0	0	1	0	1	1	0	2
2008122636013	83	1	2	3	2	23.2438	1	2	2	2	61	1.54	2.01		13.2	0	2	1	1	1	1	2	2	0	0	1	1	1	1
2008122701344	69	2	2	1	1	26.1427	3	6	6	6	77	1.31	2.12	140	24.73	1.8018	2	1	1	1	1	5	2	0	0	1	1	1
2008122705013	50	2	3	3	1	29.2101	3	6	6	6	79	1.36	9.97	160		0	1	1	1	1	1	3	0	1	0	1	1	0	2
2008122732060	69	2	1	1	1	17.5781	4	9	9	9	74.8	1.75	2.7	100		0.326797	2	1	1	2	3	21	14	1	0	2	3	1
2008122733036	86	2	1	1	2	20	3	6	6	6	53	1.33	2.08	102		1.68919	1	2	1	1	1	10	8	0	0	2	2	1	2
2008122733053	35	1	3	3	3	30.7174	4	8	8	8	73	0.97	3.93	111		4.65116	2	1	1	2	3	0	0	1	0	1	1	0
2008122735032	75	2	1	3	1	19.5312	3	6	6	6	82.5	1.2	2.7	120	7.8	0	1	1	1	1	1	5	3	0	0	1	1	0	2
2008122739027	48	1	4	1	1		2	4	4	4	60	1.21	1.93	130	10.29	0.92081	1	1	1	1	3	0	0	1	0	1	1	0	2
2008122741016	66	2	2	1	1	21.6413	2	4	4	4	91.7			116		2.1097	1		1	1	2	20	10	1	0	2	3	1	2
2008122801343	55	1	2	1	2	24.9135	4	10	10	10	87	0.89	3.23	170	11.72	0		1	1	1	1	9	6	0	0	1	1	1
2008122801345	80	1	4		3	26.2976	2	3	3	3	106	1.23	2.63	160	29.36	0.53135	1	1	1	1	3	2	1	0	0	1	1	0	2
2008122833054	67	1	3			23.5102	1	1	1	1	73	1.19	2.23	140		1.78891	1	1	1	2	3	8	0	1	0	1	1	1
2008122843050	77	1	1	2	2	23.7228	3	7	7	7	67	1.13	3.66	130	14.08	2.80112	2	1	2	1	2	4	4	0	0	1	1	1	1
2008122901346	63	1	3	2	1	28.7197	4	10	10	10	113	0.9	4.18	140	17.03	1.25313	2	1	1	1	2	5	2	0	0	1	1	1	2
2008122913050	56	2	1	1	1	31.25	1	2	2	2	71.1	1.11	2.5	139		0	1	1	1	1	1	4	4	0	0	1	1	1
2008122936015	80	1	4	1	1	24.9135	3	6	6	6	96	0.98	2.62		13	0	2	1		1	1	3	2	0	0	1	1	0	1
2008123001348	56	2	2	1	1	29.6427	2	5	5	4	73	1.17	2.35	180	12.03	2.00803	2	1	1	1	2	6	2	1	0	1	1	0	2
2008123001349	52	1	2	1	1	25.6896	1	2	2	2	56	1.15	4.16	160	11.36	1.34228	1	1	1	1	3	1	2	0	1	1	1	0	2
2008123001350	53	1	2	1	1	25.2595	1	1	1	1	68	1.65	4.32	140	13.93	1.3986	1	1	1	3	3	0	0	1	0	1	1	0
2008123001351	38	1	3	3	2	25.4694	1	2	1	2	71	1.03	3.9	150	37.05	0.499251	2	1	1	2	3	5				1	1	0
2008123024012	66	1	4	3	2	24.1588	2	4	4	4	81	1.44	3.44	170	15.6	1.36054	2	1	1	2	2	3	2	0	0	1	1	0
2008123033055	86	1	2	1	1	21.3039	4	10	10	10	120	0.9	3.56	160		1.11857	2	1	1	1	1	2	2	0	0	1	1	0	2
2008123037241	64	1	1	1	1	23.3887	2	4	4	4	61	0.98	4.2	170		1.58479	1	1	1	2	2	10	9	0	0	2	2	1
2008123043053	54	1	2		2	24.9135	4	8	8	8	79	1.27	3.97		14.12	1.48368	2	1	1	1	1	2	1	0	0	1	1	0	1
2008123101353	48	1	2	3	2	26.2346	3	6	6	6	88	0.86	1.46	160	50	1.13379	2	1	1	1	1	3	3	0	0	1	1	0
2008123101354	60	2		1	1	31.25	2	3	3	3	69	0.97	2.25	140	10.99	0	2	1	1	1	1	1	1	0	0	1	1	1
2008123101355	82	2	2	1	1	27.8876	3	7	7	7	72	0.96	2.77	180	23.85	0.266667	2	1	2	1	2	7	7	0	0	1	1	1	2
2008123113051	63	1	2	2	2	34.6021	2	5	4	4	80.9	1.12	3.7	147		1.10375	1	1	1	2	1	7	3	1	0	1	1	1
2008123139028	41	2	2	1	1	28.764	2	4	4	4	52	0.97	2.32	134	7.34	3.06748	1	1	1	3	2	0	0	1	0	1	1	0
2008123139029	50	1	2	3	3	22.0386	4	8	9	8	78	1.52	3.62	170	8.11	0	2	1	1	2	3	0	0	1	0	1	1	0
2008123143052	39	1	3		2	24.7721	4	9	9	9	62	1.35	3.87		19.25	4.31034	2	1	1	1	2	0	0	1	0	1	1	0	1
2008191933002	63	1	3	2	1	31.1419	3	6	6	6	97	0.59	2.38	170		2.1322	2	1		2	1	7	0	1	0	1	1	0
2009010101356	64	2		1	1	22.4323	1	2	2	2	43	1.05	2.34	160	12.52	0	2	1	1	1	1	2	1	0	0	1	1	0
2009010101357	45	1	2	3	3	25.2595	4	10	10	10	73	1.18	2.27	150	15.15	0.458295		1	1	1	1	20	4	1	0	2	3	1
2009010101358	68	1		1	1	30.0838	3	7	7	7	86	0.79	2.93	140	24.79	0.471476	2	1	1	1	3	6	3	0	0	1	1	1	1
2009010131082	34	2	3	1	1	24.6548	1	2	1	2	31.9	1.5	2.2	116		0.929368	1	1	1	2	1	1	0	1	0	1	1	0
2009010132062	70	2	2	1	1	26.6389	3	6	6	6	72.7	1.4	2.8	150		0.759301	2	1	1	1	2	4	4	0	0	1	1	1
2009010139030	55	1	3	3	3	22.3081	3	6	6	6	66	1.38	2.82	140		4	1	1	1	2	3	7	3	1	0	1	1	0	2
2009010141018	82	1	2	1	1	21.7181	3	8	8	8	92.8	1.71	2.28	123		3.125	2	1	1	1	1	7	3	1	0	1	1	0
2009010142026	47	1	4	3	2	25.9516	4	9	9	9	61.5	6.44	3.18	140		0	1	1	1	3	1	9	16	0	1	1	1	1
2009010201359	75	2	2	3	1	18.7305	4	10	10	10	61	1	2.6	160	33.84	0	2	1	2	1	1	6				1	1	0
2009010301360	50	1	2	3	3	27.0641	1	1	1	1	44	0.81	2	190	16.08	0.505051	2	1	1	1	3	11	12	0	1	2	2	1	1
2009010306046	53	1	4	3	3	28.0816	4	8	9	8	114	1.46	3.12	170	22.51	0.544959	2	1	1	1	2	5	3	0	0	1	1	1	1		1
2009010306047	44	1	2	3	2	31.1419	1	3	3	3	57	1.44	2.58	170	33	1.21951	2	2	1	1	3	8	4	1	0	1	1	1	1
2009010314030	62	1	4	2	2	26.1224	4	8	8	8	61.2	0.96	4.75	140	12.7	0	2	1	1	1	1	4	3	0	0	1	1	1	1
2009010317050	57	2	2	1	1	27.268	4	10	10	9	49	1.18	3.28	140		2.39234	2	1	1	1	1	2	2	0	0	1	1	0	1
2009010332057	74	1	1	1	1	22.9854	3	7	7	7	67.8	1.13	2.4	160		0.513875	2	1	1	1	3	11	11	0	0	2	2	1	2
2009010336016	53	1	4	3	1	24.1633	3	6	6	6	76	0.84	1.37	127	12	0	1	1	1	1	1	1	1	0	0	1	1	0	1
2009010348002	39	1	3	3	3	27.6817	4	10	10	10	95.4	0.86	3.64	150	19.1	1.5361		1	1	1	3	1	0	1	0	1	1	0	2
2009010401361	74	1	2	1	1	25.6896	4	10	10	10	72	0.9	2.79	170		0.256937	2	1	1	1	3	9	3	1	0	1	1	1
2009010414031	55	1	3	3	2	22.9854	2	4	4	4	94	0.78	3.21	140	16.7	0	2	1	2	1	3	1	1	0	0	1	1	1	1
2009010431083	56	1	2	1	2	24.2215	2	5	5	4	77.7	1.66	3.3	182		1.52439	2	1	1	2	2	15	13	0	0	2	2	1			2
2009010432056	66	1	2	1	1	24.2188	3	6	6	6	79.2	1.56	2.8	120		0.616903	2	1	1	1	3	4	0	1	0	1	1	0	2
2009010442027	64	1	3	1	2	21.2585	2	5	5	5	81.3	1.2	2.64	180		3.0303	2	1	1	2	2	30	32	0	1	2	3	1
2009010501362	75	1	3	1	3	24.0569	2	3	3	3	74	1.13	1.95	160	12.1	0.569801	2	1	1	1	1	1	0	1	0	1	1	0
2009010501363	29	1	2	3	3	28.4082	2	4	4	4	62	1.04	3.75	180	19.28	0.425713	2	1	1	2	2	0	0	1	0	1	1	0
2009010501364	50	1	2	3	3	28.7347	4	10	10	10	61	1.63	2.49	160	12.63	1.49925		1	1	1	2	5	3	0	0	1	1	1
2009010514032	59	1	3	1	2	20.2812	3	7	8	7	72.7	1.09	3.07	160	16.7	0	1	1	1	1	3	2	2	0	0	1	1	1	1
2009010531084	62	1	4	1	1	21.5139	1	3	3	3	69	1.05	2.64	145		0.856898	2	1	1	1	1	9	2	1	0	1	1	0	2
2009010542002	80	2	2	1	1	22.0741	3	8	8	8	138.8	1.62	1.86	149		0	2	1	1	1	1	14	15	0	1	2	2	1
2009010601365	56	2	2	1	1	28.0404	1	1	1	1	41	1.85	2.26	170	9.48	1.00604	2	1	1	3	1	5	2	0	0	1	1	1
2009010601366	72	1	3	3	3	23.4586	1	2	2	2	66	1	2.5	120	11.6	0	2	1	1	1	1	3	3	0	0	1	1	1	2
2009010614033	62	1	4	1	2	22.8571	4	10	10	10	118	0.77	3.4	130	14.6	0	1	1	2	1	2	5	3	0	0	1	1	1	1
2009010614035	63	2	3	1	1	26.0375	1	3	3	3	52	1.4	4.01	165	12.7	0	2	1	1	1	1	2	2	0	0	1	1	1	1
2009010633056	63	1	3	1	3	29.2304	3	7	7	7	89	1.25	3.31	140		1.36054	2	1	1	2	1	7	1	1	0	1	1	1
2009010633057	64	1	2	3	3	26.2188	1	2	2	2	57	1.32	3.16	140		0.693481	2	1	1	1	3	3	2	0	0	1	1	0
2009010636017	53	1	3	3	2	19.0311	1	2	2	2	122	1.03	2.65	155	11.7	0	1	1	1	1	1	7	3	1	0	1	1	1	1
2009010648004	71	2	2	1	1	18.026	2	3	3	3	49.1	1.23	4.01	175	14.4	0	2	1	1	1	1	7	7	0	0	1	1	1	2
2009010701367	84	2	2	1	1	34.5473	3	6	6	6	64	1.43	3.62	160	18.49	0.704225	2	1	1	1	1	3	1	0	0	1	1	0	2
2009010701368	75	1	2	3	1	30.0947	1	1	1	1	69	0.51	1.5	160	16.15	1.46843	2	1	1	1	2	3	0	1	0	1	1	0	2
2009010714034	59	1	3	3	2	23.3887	4	8	9	9	60.7	1.25	3.57	167	15.3	0	2	1	1	1	3	2	1	0	0	1	1	1	1
2009010741019	87	1	3	2	1	19.257	2	3	3	3	82.8	1.76	1.87	152		3.77358	2	1	1	2	3	4	2	0	0	1	1	1
2009010742003	56	1	3	2	2	28.7356	2	5	5	5	86.4	1.28	6.09	160		0	2	1	1	1	1	9	5	1	0	1	1	1	2
2009010801369	53	1	3	3	3	22.4913	2	5	5	5	72	0.96	3.43	140	10.93	0	1	1	1	1	1	4	4	0	0	1	1	1
2009010813052	74	1	3	1	1	24.6181	3	6	7	7	83.5	0.98	2.2	133		0	2	1	1	1	1	1	1	0	0	1	1	0
2009010817081	58	2	1	1	1	20.9572	1	1	1	1	45	1.17	2.5	140		0	2	1	1	2	1	5	5	0	0	1	1	1
2009010831085	40	2	2	1	1	22.6562	3	6	6	6	64.1	1.55	1.73	130		0.243309	1	2	1	1	2	29	11	1	0	2	3	1	2
2009010833058	59	1	2	1	2	22.8571	4	8	9	8	126	0.67	2.82	120		1.05932	2	1	1	1	1	6	4	0	0	1	1	1
2009010842028	72	2	1	1	1	24.6548	1	2	2	2	47.1	1.35	3.86	160		0	2	1	1	2	1	2	2	0	0	1	1	0
2009010901371	59	2	3	1	1	28.441	1	2	1	2	60	1	2.07	140	17.7	0.212044	2	1	1	1	3	6	2	1	0	1	1	1	2
2009010901372	70	1	2	1	1	26.2596	3	6	6	6	84	1.02	2.49	180	14.09	0.445434	2	1	1	1	1	3	1	0	0	1	1	0
2009010913053	95	1	1	1	1	14.5329	2	4	4	4	108.1	1.58	3.5	148		0	1	1	1	1	1	5	2	0	0	1	1	1
2009010914036	61	1	3	2	2	23.6614	3	7	8	7	87	0.65	3.46	170	17.6	0	2	1	2	1	1	5	5	0	0	1	1	1	1
2009010936019	78	1	3	1	2	23.8751	3	6	6	6	106	0.95	2.34		13	0.723589	1	1	1	1	1	7	3	1	0	1	1	1	1
2009010942029	60	1	2	3	2	24.1115	3	6	7	6	74.9	0.8	2.8	144		0	1	1	1	1	1	5	2	0	0	1	1	1
2009011001378	72	2	2	1	1	31.245	1	1	1	1	93	1.22	1.24	140	14.58	0	2	1	1	1	2	2	1	0	0	1	1	0
2009011001378	72	2	2	1	1	31.245	1	1	1	1	93	1.22	1.24	140	14.58	0	2	1	1	1	2	2	1	0	0	1	1	0
2009011033059	55	1	2	3	2	19.8352	4	9	9	9	90	0.86	3.6	130		0.796178		1	2	1	3	6	2	1	0	1	1	1
2009011035033	76	2	2	1	1	17.9982	1	3	3	3	69.2			130	49.6	1.20192	1	1	1	1	2	14	11	0	0	2	2	1	2
2009011042004	69	1	4	1	1	22.0386	4	9	9	9	124.3	1	3.59	128		0	2	1	1	1	3	5	5	0	0	1	1	1	2
2009011043054	53	1	2	2	2	22.3863	4	9	9	9	44	1.04	3.06	140		1.75747	1	1	1	2	2	16	5	1	0	2	2	1
2009011101373	67	1	2	3	3	26.2596	2	5	5	5	103	1.09	2.69	130	14.19	0.278552	2	1	2	1	3	5	2	0	0	1	1	0	1
2009011114037	44	1	4	1	3	24.1115	3	7	8	7	62.6	0.65	3.95	150	18.9	0	1	1	1	1	3	2	4	0	1	1	1	1	1
2009011114038	49	1	2	1	2	22.4913	3	7	7	7	73	0.76	4.02	150	22.3	0	1	1	1	1	1	5	7	0	1	1	1	1	1
2009011131086	60	1	2	1	1	21.2585	3	6	6	6	93.8	1.87	2.27	150		0.458926	1	1	1	2	3	13	8	1	0	2	2	1
2009011132064	36	1	1	1	1	22.8571	1	3	2	2	76.1	1.2	2.5	140		2.21239	1	1	1	1	1	5	5	0	0	1	1	0	2
2009011132081	73	2	1	1	1	22.6003	3	6	6	6	68.5	1.11	4.3	100		2.19298	2	1	2	1	2	1	1	0	0	1	1	0			2
2009011133060	64	1	2	1	1	26.3656	4	9	9	9	89	0.73	3.77	140		1.7331	2	1	1	1	2	4	1	0	0	1	1	1	2
2009011141015	77	1	2	3	4	19.6927	4	10	10	9	71.3	1	1.8	136		4.25532	1	1	1	1	3	6	0	1	0	1	1	0	2
2009011142030	63	1	3	2	1	21.2585	4	9	9	9	88.2	1.57	3.11	110		1.96464	2	1	1	1	3	7	9	0	1	1	1	1	1
2009011201374	57	1	4	3	3	27.0641	2	5	5	4	59	0.93	2.16	140	11.51	0	2	1	1	1	1	8	6	0	0	1	1	1	1
2009011201375	39		3	3	3	26.7949	3	6	6	6	70	0.89	2.1	110	10.72	0.544366	1			1	1	2	2	0	0	1	1	1	1
2009011201377	58	1	3	3	3	19.257	2	4	4	4	82	1.53	3.09	180	24.04	0.517331	1	1	1	1	2	6	7	0	1	1	1	1	1
2009011219005	61	1		3	1	26.6749	3	7	7	7	76	1.13	3.1	150	6.38	0	2	1	1	1	1	2	2	0	0	1	1	0
2009011224013	68	1	4	3	1	24.977	3	7	7	7	91	1.02	2.87	160	27.3	1.99601	2	1	1	1	1	5	3	0	0	1	1	1	1
2009011231087	72	1	2	1	1	25.3934	2	5	5	4	103.9	0.92	3.13	130		1.94175	2	1	1	1	2	11	9	0	0	2	2	1	2
2009011236018	51	1	3	1	1		4	10	10	9	85	0.82	1.47	134	15	1.03093	2	1	1	1	1	2				1	1	0
2009011301380	57	1	2	1	1	23.9995	1	1	1	1	41	1.24	3.09	140	9.85	0	2	1	1	1	1	8	5	0	0	1	1	1
2009011301381	67	2	2	1	1	27.9421	1	1	1	1	49	0.9	4.16	140	14.39	0.395257	1	1	1	3	2	0	0	1	0	1	1	0
2009011313055	51	2	2	1	1	19.1406	1	2	1	2	67.5	1.57	3.8	166		0	1	1	1	1	1	10	5	1	0	2	2	1
2009011317090	59	1	2	1	1	25.8264	2	3	3	3	40	1.05	2.3	130		0	2	2	1	1	3	0	0	1	0	1	1	0	1
2009011332065	65	2	2	1	1	26.5625	3	7	7	7	62.9	1.02	3.2	146		1.38696	2	1	1	1	3	5	2	0	0	1	1	1	2
2009011332068	60	2	1	1	1	21.4844	4	9	9	9	47.3	1.24	3.1	200		0	2	1	1	1	1	0	0	1	0	1	1	0	2		2
2009011335034	67	1	2	1	1	22.8374	1	2	2	2	68.1	1.13	2.49	150	61.7	0	1	1	1	1	1	9	11	0	1	1	1	1	2
2009011341017	82	1	4	1	1	23.3067	4	10	10	10	156.4	1.22	2.11	120		4.87805	2	1	2	1	3	0	0	1	0	1	1	0	2
2009011342005	60	1	4	1	1	20.7008	4	9	9	9	125.6	1.1	3.45	135		0	2	1	1	1	3	1	1	0	0	1	1	0	2
2009011348008	63	1	2	3	3		2	4	4	4	80.3	1.3	3.26	160	14.2	1.02881	1	1	1	2	3	2	1	0	0	1	1	0
2009011401382	52	1	2	3	3	29.4029	1	1	1	1	53	1.29	2.33	160	14.26	0	2	1	1	3	1	17	29	0	1	2	2	1
2009011401383	44	1	3	3	1	27.7344	3	6	6	6	92	0.89	2.64	135	20.03	1.04712	2	1	1	1	3	0	1	0	1	1	1	0	2
2009011401384	75	1	3	3	3	27.3588	1	3	3	3	85	1.29	3.71	100	7.71	0	2	1		1	1	9	35	0	1	1	1	1
2009011414039	65	2	2	1	1	29.2421	2	5	5	5	68	0.77	2.64	140	13.4	0	2	1	1	1	3	5	5	0	0	1	1	1	1
2009011433061	79	1	2	2	2	17.9902	2	5	5	5	30	1.25	4.65	140		1.31926	1	2	1	2	1	2	2	0	0	1	1	1
2009011441013	83	1	4	2	1	25.8264	4	10	10	9	87.8	1.63	2.18	115		2.17391	2	1	1	1	2	3	1	0	0	1	1	1	2
2009011442031	50	1	3	2	3	24.6531	4	10	10	10	81	1.17	2.91	150		0.798085	2	1	1	1	3	2	0	1	0	1	1	0	1
2009011501385	50	2	3	1	1	27.0993	1	1	1	1	55	1.66	2.59	120	10.03	0	1	1	1	2	3	0	0	1	0	1	1	0
2009011501386	53	1	3	3	3	23.1834	3	7	7	7	86	0.97	2.98	155	15.95	0	2	1	1	1	2	8	6	0	0	1	1	1	2
2009011501387	64	1	2	3	3	29.737	1	3	3	3	73	0.73	2.52	150	13.35	0	2	1	1	1	1	6	3	0	0	1	1	1
2009011501388	58	1	3	3	1	27.7177	4	10	10	10	117	1.41	2.85	140	16.04	1.15207	1	1	1	1	1	5	3	0	0	1	1	1
2009011517052	61	1	2	1	1	21.2953	3	8	8	8	74	0.76	0.63			0	1	1	2	1	1	1	1	0	0	1	1	0
2009011531088	47	1	2	1	2	21.1553	2	5	5	5	77.3	0.99	2.83	150		0	1	1	1	1	1	6	2	1	0	1	1	0	2
2009011536023	57	2	3	1	2	20.0288	2	5	5	5	58	0.75	2.83		16	1.17786	1	1	1	1	1	0	0	1	0	1	1	0	1
2009011636020	30	1	4	3	2	24.4898	3	7	8	7	85	0.67	2.51			1.98413	1	1	1	1	2	8	5	0	0	1	1	1	1
2009011641014	79	2	1	1	1	22.0317	1	3	3	3	82.2			142		1.98413	2	1	2	1	1	1	1	0	0	1	1	1	2		2
2009011642006	60	2	2	1	1	21.4844	1	2	2	2	48.1	1.27	6.62	170		0	1	1	1	1	1	9	7	0	0	1	1	1
2009011701389	73	1	4	3	1	26.9896	2	3	3	3	75	1.17	2.61	150	14.39	1.17925	2	1	1	1	2	7	2	1	0	1	1	1
2009011714041	59	1	2	2	2	23.5102	2	3	3	3	57.5	1.09	1.98	184	11.4	0	2	1	1	1	3	4	4	0	0	1	1	1	1
2009011733063	51	1	4	1	3	23.6713	4	9	9	9	76	2.15	3.65	140		2.59067	2	1	1	2	1	11	6	1	0	2	2	1
2009011814040	73	1	3	3	2	24.5351	1	1	1	1	66	1.3	3.42	180	12.4	0	2	1	2	2	3	13	7	1	0	2	2	1
2009011814042	49	1	2	3	3	22.9854	1	2	2	2	61	1.6	2.48	150	15.8	0	2	1	1	2	3	2	2	0	0	1	1	1
2009011843055	79	2	1	1	1	24.7676	2	3	3	3	39	1.06	3.85	140		0	1	1	1	1	1	12	12	0	0	2	2	1	1
2009011901390	63	1	3	3	2	25.6896	1	2	2	2	68	0.77	1.36	170	16.84	1.10988	2	1	1	2	1	3	1	0	0	1	1	0
2009011901391	67	1	2	3	1	23.939	1	2	2	2	80	1.15	2.52	150	20.16	0		1	1	3	1	0	0	1	0	1	1	0
2009011901392	74	1	3	1	1	30.8112	1	2	2	2	103	1.32	2.33	120	18.31	0.413223	2	2	1	1	3	17	9	1	0	2	2	1	1
2009011931089	48	2	2	1	1	24.6548	2	3	3	3	64.2	1.65	2.94	150		1.48148	1	1	1	1	2	9	0	1	0	1	1	1	2
2009011933064	74	2	3	1	1	24.8889	2	5	5	5	106	1.31	4.88	140		1.40252		1	1	1	1	0	0	1	0	1	1	0	2
2009011935035	49	1	2	3	1	22.4913	2	4	4	4	75.9	0.74	2.99	100	17.5	0.468384	1	1	1	1	3	18	13	1	0	2	2	1	2
2009012013054	58	1	2	3	3	31.1419	1	3	3	3	78.5	1.34	3.3	172		0.966184	1	1	1	1	1	4	2	0	0	1	1	0
2009012033065	79	1	1	3	3	25.9516	4	8	8	8	104	1.79	2.93	150		1.13507	2	1	1	1	1	11	11	0	0	2	2	1	2
2009012035037	47	1	2	3	1	25.7117	4	10	10	10	83.4	1.05	3.41	140	23.7	1.23762	1	1	1	1	2	6	3	0	0	1	1	1	2
2009012043056	79	2	1	1	1	25.5937	4	9	9	9	100	1.77	5.96		16.42	0	2	1	1	1	1	13	7	1	0	2	2	1	1
2009012101394	70	1	3	1	1	28.0557	1	1	1	1	75	1.18	2.58	145	10.22	0.138793	1	1	1	2	3	12	7	1	0	2	2	1
2009012101395	58	1	3	2	1	24.6755	4	10	10	10	118	0.85	2.05	140	50	0.119674	2	1	1	1	2	9	6	0	0	1	1	1
2009012101396	54	2	3	1	1	26.5021	1	1	1	1	47	1.11	3.46	160	9.19	1.31406	2	1	1	2	1	7	0	1	0	1	1	0
2009012101398	59	1	2	3	3	25.3069	1	1	1	1	56	1.15	4.01	150	17.55	0.654879	2	1	1	2	2	9	10	0	1	1	1	1
2009012101399	35	1	3	3	2	30.0838	1	1	1	1	53	1.51	4.33	170	20.02	0.978474	1	1	1	2	1	14	6	1	0	2	2	1
2009012101400	57	2	2	1	1	27.1816	2	3	3	3	64	1.27	2.68	200	14.48	0.518135	1	1	1	1	3	10	6	1	0	2	2	1	2
2009012101401	45	1	2	3	3	26.4721	1	1	1	1	55	0.78	2.5	110	10.53	0.690131	1	1	1	1	2	14	10	1	0	2	2	1
2009012114043	64	2	2	1	1	28.0404	3	7	8	7	51.9	1.24	4.93	150	10.7	0	1	1	1	1	1	12	6	1	0	2	2	1	1
2009012117075	53	1	4	2	4	26.1224	3	6	6	6	73	2.04	2.59			0	2	1	1	1	3	4	0	1	0	1	1	0
2009012135036	68	1	2		1	27.9904	3	7	8	8	83.3	0.75	2.04	140	16.8	2.24719	2	1	2	1	2	5	4	0	0	1	1	1	2
2009012135038	78	1	2	2	1	22.9854	4	8	8	8	114.6	1.34	2.12	120	12.3	1.20482	1	2	2	1	3	8				1	1	0
2009012135039	61	1	2	3	1	23.03	4	9	9	9	215.4	0.94	3.13	140	4.5	0		1	1	1	1	3	0	1	0	1	1	0	2
2009012136024	57	1	2	1	2	20.2422	2	4	4	4	66	1.35	1.92		13	3.81679	2	2	1	1	3	5	4	0	0	1	1	1
2009012142007	53	1	4	3	2	23.5294	4	10	10	10	328.9	1.03	2.72	201		0	2	1	1	1	3	1	0	1	0	1	1	0	2
2009012201402	64	1	2	2	1	25.7276	1	3	3	2	56	0.98	3.14	140	13.43	0.821018	1	1	1	1	1	8	9	0	1	1	1	1	1
2009012201403	69	2	2	1	1	30.0914	2	3	3	3	55	1.1	2.26	180	6.75	0	2	1	1	1	1	7	3	1	0	1	1	1
2009012201404	42	2	1	1	1	29.2421	1	1	1	1	53	1.39	2.47	170		0.558659	1	1	1	2	3	14	9	1	0	2	2	1
2009012201405	59	1	3	3	3	28.7197	1	1	1	1	68	1.12	2.7	130	14.41	0.854701	2	1	1	1	3	5	3	0	0	1	1	1	1
2009012201406	47	1	3	3	3	25.5036	4	10	10	10	74	1.18	2.79	130	11.51	0.739098	2	1	1	1	1	4	3	0	0	1	1	1	1
2009012201407	45	1	2	3	3	21.2953	2	4	4	4	72	1.02	2.25	130	19.61	0.860585	1	1	1	1	2	10	10	0	0	2	2	1	1
2009012214044	59	1	3	1	1	21.2245	2	3	3	3	52.3	0.82	2.64	160	15.4	0	1	2	2	1	1	8	8	0	0	1	1	1	1
2009012231090	54	2	1	1	1	21.875	1	1	1	1	60.5	2.57	2.46	136		0.993049	2	1	1	2	3	16	1	1	0	2	2	0			2
2009012242008	55	1	4	2	2	21.7181	3	8	8	8	149.9	0.81	3.28	150		0	2	1	1	1	1	7	4	0	0	1	1	0	2
2009012301408	64	1	3	3	3	24.9649	3	6	7	7	81	1.25	3.63	165	23.89	0.131062	2	1	1	1	3	2	1	0	0	1	1	0	1
2009012342009	63	1	2	2	3	22.231	3	6	6	6	91.9	1.37	2.34	168		0	1	1	1	1	3	6	1	1	0	1	1	0	2
2009012401409	66	2	3	3	1	26.5021	1	1	1	1	53	1.02	2	160	14.38	1.287	2	1	1	1	3	8	6	0	0	1	1	1	1
2009012401410	82	1	2	1	1	25.2595	1	1	1	1	66	1.24	3.03	155	38.85	0	2	1	1	3	1	0	0	1	0	1	1	0
2009012401411	90	2	4	1	1	21.7784	3	7	8	7	109	1.05	3.26	140	14.53	0.12025	1	2	1	1	2	4	1	0	0	1	1	0
2009012401412	76	2	1	1	1	26.8386	4	10	10	9	83	1.61	1.84	160	26.02	0.326371	1	1	1	1	3	0	0	1	0	1	1	1	2
2009012414045	47	1	2	3	1	23.5102	1	1	1	1	66.3	1.04	3.05	122	13.5	0	1	1	1	2	2	15	8	1	0	2	2	1
2009012414046	46	1	3	3	3	22.3094	2	5	5	5	97	1.04	3.53	155	18.1	0	2	1	1	1	1	2	2	0	0	1	1	0	1
2009012414047	56	2	3	1	1	26.0375	2	4	4	3	99	0.79	2.67	160	18.4	0	2	2	2	1	1	6	6	0	0	1	1	1	1
2009012431091	79	2		1	1	25.3155	4	8	8	8	65.6	1.27	2.52	150		0.908265	1	1	1	1	1	4	1	0	0	1	1	1	2
2009012443057	74	2	1	1	1	23.4236	2	5	5	5	45	1.49	2.9	122	8.86	0.794913	1	2	2	2	2	37	6	1	0	2	3	1
2009012514014	46	1	3	2	3	29.3848	4	10	10	10	123.4	0.95	4.26	135	11.7	2.457	1	1	1	1	3	6	5	0	0	1	1	0	2
2009012531092	85	1	1	1	1	20.7612	3	7	7	7	90.5	1.3	3.07	160		2.03666	2	1	1	1	2	3	0	1	0	1	1	0
2009012614016	55	1	2	3	1	27.2817	4	8	9	8	87.3	1.21	4.62	150	19.4	0.680735	2	1	1	1	1	0	1	0	1	1	1	0	2
2009012614048	69	1	3	2	2	23.7812	2	5	5	5	92	0.67	3.04	160	18.4	0		1	1	1	1	4	3	0	0	1	1	0	1
2009012632067	67	1	1	1	1	24.2215	3	7	8	7	80.4	1.7	3.4	150		0.278707	2	1	1	1	3	4	4	0	0	1	1	0	2
2009012636022	88	1	1	1	2		3	7	8	7	113	1.19	2.91	139	12	1.08342	1	1	1	1	1	14	12	0	0	2	2	1	1
2009012701413	59	1	3	3	2	23.1834	1	1	1	1	50	0.88	2.79	140	14.49	0	1	1	1	3	1	0	0	1	0	1	1	1
2009012701414	80	1	4	3	2	24.3375	2	5	5	5	87	1.19	2.38	110	13.85	0	1	2	2	1	1	4	2	0	0	1	1	1
2009012701415	68	1	3	3	3	21.4533	2	4	4	4	74	1.36	2.31	120	24.35	0.403714	1	1	1	1	1	4	2	0	0	1	1	0	1
2009012801416	55	1	3	3	2	32.4886	1	1	1	1	76	1	2.81	175	25.68	0.832639	2	1	1	2	2	14	8	1	0	2	2	1
2009012801417	72	1	3	3	2	24.3911	4	8	9	8	83	1.12	1.5	125	17.3	2.08333	1	1	1	1	1	2	0	1	0	1	1	0
2009012801418	56	1	3	3	2	26.7036	4	10	10	10	98	0.9	3.69	140	16.32	0.282486	1	1	1	1	2	6	6	0	0	1	1	1	1
2009012801419	40	1	3	3	1	26.4721	3	6	6	6	83	1	2.28	115	15.42	0.595593	1	1	1	3	1	0	0	1	0	1	1	1
2009012801420	65	1	3	3	3	26.9896	2	5	5	5	87	1.05	3.01	110	11.17	0	1	1	1	1	1	5	3	0	0	1	1	0	1
2009012814019	57	2	1	3	1		2	4	4	4	62.7	0.81	3	180	10.9	0	2	1	1	2	1	4	3	0	0	1	1	1
2009012814049	64	2	2	1	1	29.2969	1	2	2	2	44	1.1	3.55	160	11	0	2	1	1	1	1	3	3	0	0	1	1	1	1
2009012843059	69	1	2		2	25.763	2	5	5	4	60	1.55	3.47	130		0.761035	2	1	1	1	3	6	6	0	0	1	1	1	1
2009012901421	62	2	2	1	1	29.2421	1	2	1	2	71	1.83	1.94	150	18.03	0	2	1	1	2	1	9	8	0	0	1	1	1
2009012901422	46	2	3	1	1	28.2284	1	1	1	1	53	1	2.18	140	8.28	0.552181	2	1	1	3	2	0	0	1	0	1	1	1
2009012901423	49	2	3	1	1	25.8478	1	1	1	1	51	1.07	2.51	130	13.65	1.11607	1	1	1	3	3	0	0	1	0	1	1	0
2009012901424	31	1	2	1	1	29.737	4	9	9	9	72	1.05	3.72	90	31.97	0.380662	1	1	1	1	2	4	0	1	0	1	1	0	1
2009012901425	37	1	2	3	3	20.9573	4	10	10	10	94	1.64	1.56	145	9.76	4.06504	2	1	1	1	1	2	2	0	0	1	1	1	1
2009012913057	66	2	2	1	1	27.3438	1	3	3	3	69.4	1.27	3.6			0.997009	2	1	1	2	2	2	1	0	0	1	1	0			2
2009012931093	34	2	2	1	1	25.2994	1	2	2	2	61.3	1.54	1.83	120		0.908265	1	1	1	1	3	12	2	1	0	2	2	1	2
2009013017092	45	2	2	1	1	23.4375	1	3	3	3	39	1.02	2.28	135		0	1	1	1	1	3	5	2	0	0	1	1	0	1
2009013031094	62	2	2	1	1	26.5625	1	2	2	2	53.6	1.21	2.87	140		1.09051	1	1	1	1	3	17	13	1	0	2	2	1	2
2009013031095	61	1	2	1	1	23.3887	2	5	5	4	68.1	2.07	3.54	130		0.693001	2	1		2	1	4	0	1	0	1	1	0
2009013038026	78	1	2	1	1	24.2215	4	9	9	9	99	1.46	3.26	176		0	1	1	1	1	3	2	1	0	0	1	1	0	2
2009013043060	55	1	2	2	2	22.7903	4	10	10	10	70	1.57	4.54	150	11.29	0.526039	1	1	1	1	2	7	5	0	0	1	1	0	1
2009013101426	68	2	1	1	1	32.4354	3	5	6	5	79	1	2.02	130	15.12	0.793651	1	1	2	1	2	5	5	0	0	1	1	1	1
2009013114050	54	1	3	1	1	23.2438	2	5	5	5	54.4	1.06	3.65	140	11.7	0	1	1	1	1	1	5	5	0	0	1	1	1	1
2009013123050	40	2	2	1	1	23.4375	1	2	1	2	53	1.07	2.13	110	14.5	0	1	1	1	3	3	0	0	1	0	1	1	0
2009013131096	80	2	1	1	1	22.1003	3	7	7	7	54.7	1.68	3.41	150		0.605327	1	1	1	2	1	0	0	1	0	1	1	0
2009013131097	70	1	1	1	1	24.2215	2	5	5	5	72.1	1.24	2.34	135		0.196194	1	1	1	1	3	6	0	1	0	1	1	0	2
2009013138008	75	2	1	1	1	19.9219	1	2	2	2	64	0.83	2.03	140		1.8018	2	2	1	1	1	16	15	0	0	2	2	1
2009013138009	83	2	3	1	1	18.026	3	6	7	7	67	1.85	2.18	170		0	2	1	1	2	3	6	7	0	1	1	1	1
2009020114051	45	1	4	3	2	21.7993	3	8	8	8	84	0.87	3.75	160	16.4	0	2	1	1	1	1	5	3	0	0	1	1	1	1
2009020117099	74	2	2	1	1	25.3906	3	7	7	7	67	0.94	2.54	140		0	2	1	1	1	3	6	5	0	0	1	1	0	1
2009020130096	48	1	2	3	2	21.5139	2	3	3	3	58	1.11	2.8	110		0.821693	1	1	1	1	1	8	8	0	0	1	1	1	1
2009020138031	78	2	1	1	1	24.0346	4	10	10	10			4.34	200		0	2	1	1	2	3	8	5	0	0	1	1	1
2009020139031	40	1	2	1	1		1	2	2	2	89	0.6	2.53	130	8.62	1.64745	1	1	1	1	2	16	11	1	0	2	2	1	2
2009020201428	59	2	3	1	1	27.3438	1	1	1	1	62	0.95	3.17	160	14.26	0.720461	2	1	1	2	2	2	1	0	0	1	1	0
2009020201429	33		2	3	3	26.3656	1	3	3	3	46	2.38	2.32	120	28.01	0.958773	1	1	1	2	1	5	0	1	0	1	1	0
2009020201430	65	2	2	1	1	27.3438	4	10	10	10	129	0.9	2.8	110	20.14	0.119617	2	1	1	1	2	3	0	1	0	1	1	0		1
2009020231098	76	1	2	1	1	23.6614	4	10	10	10	93.2	1.24	2.7	136		0.617284	1	2	1	1	2	17	11	1	0	2	2	1
2009020301431	75	1	2	1	1	25.6896	3	6	6	6	77	1.57	2.43	160	50	0.797448	2	1	1	1	1	8	6	0	0	1	1	1	1
2009020314052	63	2	3	1	1	23.1834	3	6	6	6	61.8	1.36	4.71	140	10.5	0	2	1	2	1	3	3	2	0	0	1	1	0	1
2009020341024	74	2	4	1	1	20.6905	2	3	3	3	65.9	1.2	3.15	133		1.9084	2	1	1	1	2	3	1	0	0	1	1	0	2
2009020401432	53	1	3	3	3	28.0557	4	8	8	8	76	1.09	2.71	140	37.02	0.492126	1	1	1	1	1	5	0	1	0	1	1	0
2009020430093	81	1	1	2	1	21.7738	4	8	9	8	118.7	1.41	3.26	163	29.2	0.739645	2	1	1	1	2	7	7	0	0	1	1	1	1
2009020433066	64	2	2	1	1	20.6612	2	5	5	4	63	1.45	5.23	150		2.21729	1	1	1	1	1	7	5	0	0	1	1	1	2
2009020514053	32	1	2	3	3	25.2493	4	10	10	10	72	0.87	4.31	140	15.2	0	2	1	1	1	1	2	2	0	0	1	1	0	1
2009020530094	71	1	2	2	3	21.7079	4	9	9	9	68	1.13	2.48	140	20.4	0.903342	2	1	1	1	2	0	0	1	0	1	1	0	1
2009020531100	81	2	1	1	1	22.2222	3	6	6	6	62.3	1.28	2.39	154		0.288268	2	1	2	1	1	4	1	0	0	1	1	1
2009020536025	61	1	2	2	3		3	6	6	6	87	1.69	2.54	165	13.5	1.21359	2	1	1	1	2	1	1	0	0	1	1	0
2009020601433	41	1	3	3	3	31.0979	4	9	9	9	99	1.27	4.56	155	14.11	0.998004	2	1	1	2	2	8	6	0	0	1	1	0
2009020601434	70	2	3	1	1	25.8065	1	1	1	1	61	1.73	2.93	180	8.02	0	1	1	1	1	1	1	0	1	0	1	1	0
2009020601435	56	1	2	3		21.2031	3	8	8	8	66	1.1	2.3	160	33.86	0.625782	2	1	1	1	3	3	1	0	0	1	1	0	1
2009020601436	60	1	3	3	1	24.623	1	1	1	1	59	1.36	3.35	127	11.79	0.375375	1	1	1	3	2	0	0	1	0	1	1	1
2009020625014	56	1	4	1	2	27.7778	3	6	6	6	80.7	1.04	3.94	150	15	1.40449	2	1	1	1	3	3	1	0	0	1	1	0	2
2009020630095	57	1	4	3	2	25.0593	3	6	6	6	91.7	1.31	3.07	158	15.7	0	2	1	1	1	1	0	0	1	0	1	1	1	1
2009020631099	57	2	1	1	1	26.1427	1	2	2	2	62.8	1.11	1.63	160		2.10084	1	1	1	1	2	11	5	1	0	2	2	1	2
2009020631101	66	1	2	1	1	24.4418	2	5	5	4	86.7	1.06	3.57	150		1.30378	1	1	1	1	1	5	1	1	0	1	1	1	2		2
2009020631102	61	2	1	1	1	25.2994	1	3	3	3	87.2	1.54	2.25	290		1.46199	2	1	1	1	3	8	3	1	0	1	1	1	2		2
2009020631103	53	2	1	1	1	27.3399	3	7	8	7	96.8	1.56	2.63	150		0.636943	2	1	1	1	1	20	18	0	0	2	3	1	2
2009020643062	47	2	2	1	1	22.8625	2	4	4	4	53	1.29	2.3	140	8.82	0.862813	2	1	1	1	3	2	2	0	0	1	1	0	1
2009020643063	78	1	2	2	2	30.0712	2	4	4	4	89	1.09	3.13	140	9.71	3.41297	2	1	1	1	2	6	2	1	0	1	1	0	1
2009020713056	75	2	2	1	1	20.0288	1	2	1	2	69	1.47	3	139		0	1	1	1	1	1	2	0	1	0	1	1	0
2009020716001	53	2	2	1	1	27.8159	1	1	1	1	76.4	1.64	2.17	130		2.01207	1	1	1	1	1	2	1	0	0	1	1	0	2
2009020725015	38	1	2	2	2	23.9995	3	6	7	6	61.7	1.21	3.1	130	14	0.947867	1	1	1	2	3	0	0	1	0	1	1	0
2009020731104	59	2	2	1	1	23.833	3	8	8	8	56.2	1.68	2.14	160		0.249875	2	1	1	1	2	4	0	1	0	1	1	0	2		2
2009020830097	65	2	3	1	1	24.974	3	7	7	7	76	0.72	2.9	110	16	0	2	2	1	1	1	13	10	0	0	2	2	1	1
2009020831105	52	1	2	1	2	24.5089	4	10	10	10	82.2	1.35	2.97	120		0.401445	1	1	1	1	2	15	8	1	0	2	2	1	2
2009020833067	33	1	2	3	2	25.1486	4	10	10	10	126	1.59	4.38	140		1.1655	1	1	1	2	2	0	0	1	0	1	1	0
2009020901437	88	2	2	1	1	29.0943	1	2	2	2	44	1.16	4.36	180	13.63	0	2	1	2	1	1	3	2	0	0	1	1	1
2009020901438	51	1	2	3	1	25.1024	3	6	7	7	61	0.92	3.28	140	12.65	0	2	1	1	1	1	8	4	1	0	1	1	1
2009020901439	43	2	2	1	1	25.2363	1	1	1	1	60	1.77	2.78	150	21.3	0.545554	2	1	1	3	2	0	0	1	0	1	1	1
2009020914054	53	1	2	3	2	24.7721	4	9	9	9	61	0.84	2.09	140	11	0	1	1	1	1	2	10	6	1	0	2	2	1	1
2009020917069	49	1	2	3	2	23.6713	1	2	2	2	61	2.55	2.43	140		0	2	1	1	1	3	7	4	0	0	1	1	0	1
2009020923052	49	1	3	3	1	28.7317	2	5	5	5	53.18	0.77	1.28	125	12.33	1.38696	2	1	1	1	1	4	3	0	0	1	1	1	2
2009020933068	74	2	2	1	1	28	1	1	1	1	45	1.32	5.86	130		1.56006	2	1	2	1	1	2	2	0	0	1	1	1
2009020935041	78	2	1	1	1	25.3906	3	6	6	6	5.6	1.18	2.72	140		2.331	1	2	2	1	1	2	3	0	1	1	1	1	2
2009021001440	61	2	2	1	1	29.2101	1	1	1	1	44	1.44	2.43	135	15.14	0.494071	2	1	1	3	2	1	1	0	0	1	1	0
2009021001441	76	1	2	3	1	26.3656	3	8	8	8	80	0.79	3.16	130	13.63	0	1	1	2	1	1	3	0	1	0	1	1	0
2009021001442	46	1	2	1	3	29.4108	4	9	9	9	62	1.2	2.5	160	9.59	0.117206	2	1	1	1	3	2	1	0	0	1	1	0	1
2009021013058	60	2	4	1	1	26.5625	1	3	3	2	79.9	1.06	2	136		0	2	1	1	1	1	4	3	0	0	1	1	0
2009021014055	45	1	2	3	2	22.4913	1	3	3	3	88	1.38	3.71	140	12.1	0	1	1	1	1	3	12	4	1	0	2	2	1	1
2009021017070	59	2	2	1	1	24.2188	2	5	5	5	42	1.65	3.11	150		0		1	1	2	3	27	22	1	0	2	3	1
2009021030098	77	2	3	1	1	16.6493	4	8	8	8	95.5	1.51	2.96	116	24.6	1.26263	1	2	2	1	1	8	9	0	1	1	1	1	1
2009021101443	81	2	2	1	1	22.6409	1	2	1	2	63	1.77	2.84	120	12.47	0.122911	2	2	2	1	2	0	0	1	0	1	1	0
2009021101444	62	1	3	3	1	26.7036	1	2	2	2	82	1.31	2.51	170	50	0	2	1	1	2	2	0	0	1	0	1	1	0
2009021101445	77	1	2	1	1	23.5294	4	10	10	10	195	1.12	2.57	140	24.64	0	2	1	1	1	1	4	4	0	0	1	1	1	1
2009021130092	46	1	2	3	2	22.4913	3	5	6	6	76.4	0.98	3.69	148		0	2	1	1	1	1	12	7	1	0	2	2	1	1
2009021131106	59	2	2	1	1	22.7694	2	3	3	3	60.1	1.7	2.61	150		0.43956	2	1	1	1	3	8	1	1	0	1	1	0
2009021131107	84		2	1	1	24.2215	4	10	10	10	95	1.17	2.44	160		0.565611	2	2	1	1	2	22	15	1	0	2	3	1	2
2009021132070	42	1	2	3	4	31.6735	3	7	7	7	78.6	0.9	4.5	140		0	2	1	1	1	1	4	4	0	0	1	1	1	2
2009021201446	77	2	2	1	1	22.719	1	1	1	1	65	1.57	1.91	185	13.63	0	2	1	2	2	1	12	25	0	1	2	2	1
2009021201447	81	2	2	1	1	22.6409	2	4	4	4	92	0.96	3.18	120	22.4	0.557724	2	1	2	1	2	11	9	0	0	2	2	1
2009021214056	59	1	2	2	2	23.5102	2	5	5	5	75.1	0.89	2.95	110	23.4	0	1	1	1	1	2	1	1	0	0	1	1	0	1
2009021230099	40	1	3	1	2	29.4118	3	7	7	7	96.6	0.73	1.76	158	14.4	0	1	1	1	1	1	7	0	1	0	1	1	0	1
2009021233069	73	2	2	1	1	22.6003	2	3	3	3	54	0.95	3.16	120		0.93633	2	1	1	1	2	7	7	0	0	1	1	1	2
2009021243066	87	2	1	1	1	26.5625	2	4	4	4	45	1.51	4.29	118	9.4	0.467508	1	1	1	1	1	17	16	0	0	2	2	1
2009021301448	44	1	2	3	3	27.1178	1	3	3	3	54	1.21	2.54	120	15.84	2.5	2	1	1	3	2	0	0	1	0	1	1	1
2009021301449	66	1	2	1	1	28.7317	1	2	1	2	60	0.92	1.79	150	50	0.589275	2	1	1	1	3	2	1	0	0	1	1	0	1
2009021301450	70	1	2	1	1	28.3848	3	6	6	6	68	2.14	1.89	120	34.31	0.125439	1	1	1	1	1	0	0	1	0	1	1	0	1
2009021314057	49	1	2	3	3	21.9671	3	7	7	7	92	0.89	3.41	130	18.9	0	1	1	1	1	3	9	2	1	0	1	1	1	1
2009021341021	78	1	3	2	1	20.6612	3	6	6	6	97.6	1.13	2.25	134		3.0303	2	1	1	1	3	1	0	1	0	1	1	0	2
2009021341022	62	1	4	3	2	32.2494	4	10	10	9	82.1	1.46	3.86	151		2.48756	2	2	1	1	2	0	0	1	0	1	1	0	2
2009021401451	67	2	2	1	1	25.2363	1	1	1	1	62	1.89	2.29	165	10.24	0	1	1	1	3	2	0	0	1	0	1	1	0
2009021431108	65	1	3	3	1	22.5981	4	9	9	9	68.4	1.15	3.1	130		1.46413	2	1	1	1	2	11	2	1	0	2	2	1	2
2009021431109	67	1	1	2	2	24.8016	2	3	3	3	60.1	1.43	2.9	160		0.390778	2	1	1	2	3	6	1	1	0	1	1	1
2009021438030	62	2	4	1	1	29.3848	4	10	10	10	85	0.96	4.61	128		0	2	1	1	1	1	2	1	0	0	1	1	0
2009021443067	92	2	1	1	1	26.5625	1	2	1	1	39	1.45	3.7	110	8.42	0.763942	1	1	1	1	3	3	1	0	0	1	1	1	1
2009021444051	51	1	2	3	3	26.7299	1	2	2	2	47	1	1.66	130	4.8	0	1	1	1	1	1	6	4	0	0	1	1	0	2
2009021513059	69	2	3	1	1		1	1	1	1	63.6	1.54	2.2	169		0	1	1	1	1	1		11					1
2009021514058	57	2	2	1	1	27.0993	2	4	4	4	77	1.23	1.89	140	12.1	0	2	1	1	2	3	2	1	0	0	1	1	1
2009021533070	50	1	3	3	3	27.3356	2	5	5	5	73	0.8	2.79	140		1.71821	2	1	1	1	3	5	3	0	0	1	1	1	2
2009021601452	52	1	2	3	3	29.6427	1	2	1	2	60	1.32	3	180	11.77	0	2	1	1	3	2	0	0	1	0	1	1	0
2009021601453	73	2	1	1	1	29.2421	3	6	7	6	62	1.09	2.81	130	16.61	0	1	1	1	1	1	3	1	0	0	1	1	1
2009021613060	52	2	1	1	1	29.2101	1	1	1	1	56	1.19	2.6	150		0	2	1	1	1	1	6	4	0	0	1	1	0
2009021614029	60	1	4	2	1	26.8923	3	6	6	6	72.8	0.8	2.71	140		1.8018	2			1	3	1	0	1	0	1	1	0	2
2009021631110	63	2	2	1	1	28.6726	4	9	9	9	98.3	1.33	2.05	160		0.716846	1	2	1	1	3	11	4	1	0	2	2	1
2009021638029	69	2	1	1	1	25.8876	1	1	1	1	72	1.07	3.76	170		0	1	1	1	1	1	8	6	0	0	1	1	1	2
2009021643068	56	1	2			25.2595	2	5	5	5	65	1.29	4.17	130	9.78	0.698812	2	1	1	2	2	5	3	0	0	1	1	0
2009021701455	50	1	3	3	1	29.0612	3	8	8	8	56	1.09	4.25	110	19.38	0.552181	1	1	1	1	2	10	0	1	0	2	2	0
2009021714059	53	2	2	1	1	26.7094	2	3	3	3	37	1.2	3.42	194	15.7	0	2	1	1	2	3	10	7	0	0	2	2	1
2009021730100	58	2	2	1	1	22.719	1	2	2	2	41.7	1.4	3.85	148		0.963391	2	1	1	1	1	16	7	1	0	2	2	1	1
2009021731111	73	1	2	1	1	22.7903	4	8	9	8	99.8	1.87	3	105		0.505306	1	1	1	1	3	16	11	1	0	2	2	1	2
2009021801454	75	1	2	3	3	26.4236	1	1	1	1	53	1.75	1.52	120	12.65	1.39665	1	1	1	1	1	17	15	0	0	2	2	1	2
2009021801456	49	1	3	1	1	31.4359	1	1	1	1	86	1.29	3.45	179	32.89	0	2	1	1	2	2	18	12	1	0	2	2	1
2009021814060	65	2	2	1	1	27.0552	2	4	4	3	64	1.24	3.5	180	17.7	0	2	1	2	2	3	2	2	0	0	1	1	1
2009021833071	60	1	2	3	2	19.7055	4	10	10	10	81	1.57	4.8	160		1.06045	1	1	1	1	2	2	1	0	0	1	1	1	2
2009021841026	77	2	2	1	1	24.7768	3	7	8	7	75.6	1.62	3.91	168		0.802568	2	1	2	1	2	1	0	1	0	1	1	0	2
2009021843071	77	1	2		2	24.0569	4	10	10	10	79	1.17	2.73	140	18.45	1.85529	1	1	1	2	3	2	1	0	0	1	1	0
2009021901457	79	2		3	1	28.251	2	4	4	4	37	1.17	1.6	160	16	0	2	1	1	1	1	7	5	0	0	1	1	1	2
2009021906071	61	1	4	2	1	25.8264	3	6	6	6	63	1.35	1.61	140	14.38	0.729395	1	2	2	1	2	1	0	1	0	1	1	0
2009021914034	58	1	3	1	2	22.4059	4	8	9	8	81.3	1.26	2.86		15.6	0.36324	2	1	1	1	2	2	3	0	1	1	1	0	2		2
2009021914061	45	1	4	3	2	24.6181	4	9	9	9	75.5	0.93	1.88	150	23.4	0	2	1	2	1	3	2	2	0	0	1	1	0	1
2009021923053	76	1	3	2	1	20.3125	3	6	7	6	68.88	0.9	2.53	140	14.36	0	2	1	1	2	1	3	2	0	0	1	1	1
2009021932082	60	2	2	1	1	22.3133	4	8	8	8	56.1	1.17	4.2	150		0.87108	1	1	1	1	3	5	0	1	0	1	1	0	2
2009021933072	78	2	2	1	1	29.7442	4	9	9	9	46	1.32	3.73	150		1.98413	2	1	1	1	1	1	0	1	0	1	1	0
2009021933073	59	1	2	3	1	25.2493	2	5	5	5	93	1	3.58	150		0.690131	2	1	1	1	1	1	0	1	0	1	1	0	2
2009021936068	67	2	2	3	1	18.75	3	7	8	7	55	1.71	2.52	171	12.5	0	2	1	1	1	1	3	3	0	0	1	1	1
2009021941023	70	2	2	1	1	21.0828	1	3	3	2	75.6	2.43	4.85	146		2.57069	1	1	1	2	2	1	1	0	0	1	1	0
2009022001460	59	1	3	3	2	28.0557	1	2	2	2	84	1.41	2.67	140	14.75	0.904977	2	1	1	1	1	1	1	0	0	1	1	0	2
2009022014062	55	1	3	3	3	21.4692	3	7	7	7	79	2.11	3.07	190	44.3	0	2	1	1	1	3	2	2	0	0	1	1	0	1
2009022033074	67	2	2	1	1	17.9982	2	3	3	3	46	1.64	5.35	140		1.1534	2	1	1	1	1	1	1	0	0	1	1	0	2
2009022101461	45	1	2	3	3	25.1024	3	6	6	6	110	0.71	3.72	180		2.28833	2	1	1	1	1	3	3	0	0	1	1	1
2009022101462	62	2	2	1	1	21.9261	1	1	1	1	38	1.98	2.38	160	8.76	0	1	1	1	2	1	11	8	0	0	2	2	1
2009022131112	72	2	2	1	1	29.5159	3	6	7	6	61.1	1.57	2.01	160		0.710732	2	1	1	1	2	8	1	1	0	1	1	0	2
2009022144052	68	1	3	3	1	28.3447	3	7	8	8	112.8	0.91	3.56	145	5.1	1.55521	2	1	1	1	2	7	4	0	0	1	1	0	2
2009022214037	55	2	1	1	1	23.4375	2	3	3	3	71.7	2.15	4.85	134	12.5	0.673401	2	1	1	2	1	3	1	0	0	1	1	0
2009022233075	54	1	3	2	1	27.6817	4	10	10	10	61	0.8	5.52	150		1.0917	2	1	1	1	1	8	6	0	0	1	1	1	2
2009022301463	58	1	3	3	3	29.737	1	3	3	3	129	1.07	2.64	170	12.55	0	2	1	1	1	1	8	7	0	0	1	1	1
2009022311014	90	1	3	1	1	23.2438	2	4	4	4	75.7	1.3	1.38	110		1.12613	1	1	1	1	2	3	2	0	0	1	1	1	2
2009022317071	45	1	2	3	1	26.2346	4	8	8	8	94	0.94	2.94	136		0	2	1	1	1	3	3				1	1	0
2009022401464	73	2	2	1	1	27.2392	3	7	7	7	59	1.41	2.37	135	16.16	0.507614	2	1	1	1	3	1	1	0	0	1	1	0	2
2009022401465	77	1	2	3	3	21.7993	3	8	8	8	78	0.99	1.54	130	47.2	0.567215	1	2	1	1	1	8	5	0	0	1	1	1	2
2009022414063	20	1	2	3	3	20.7612	2	4	4	4	64.1	1.08	2.78	120	11	0		1	1	1	3	6	3	0	0	1	1	1	1
2009022431113	44	2	2	1	1	20.7612	1	2	1	2	55.7	1.31	2.24	130		1.60256	2	1	1	2	2	11	4	1	0	2	2	1
2009022432073	73	1	1	1	1	26.9896	2	4	4	4	75	1.35	3	160		0.880282	2	1	1	1	2	9	9	0	0	1	1	1	2
2009022441025	81	1	4	1		24.0346	2	4	4	4	111.8	1.12	1.64	141		1.62075	2	1	1	1	3	1	1	0	0	1	1	0	2
2009022443073	66	1	2		2	24.6755	4	10	10	10	64	1.18	2.78	150	8.79	0	2	2	2	1	1	1	1	0	0	1	1	0
2009022443074	50	2	2	1	1	29.1363	1	2	1	1	34	1.34	3.89	120		0	2	1	1	1	1	2	0	1	0	1	1	0	1
2009022443075	78	1	1		2	24.2215	2	5	5	5	50	0.98	3.01	120	10.87	0.56243	1	1	1	1	2	2	1	0	0	1	1	0	1
2009022501466	46	2	3	1	1	28.0404	3	6	7	6	55	1.19	1.7	140	10.7	0.758725	2	1	1	1	3		0	1				0	2
2009022517073	64	1	3	3	2	26.1224	1	3	3	3	92	1.06	3.54	120		0	1	1	1	1	3	3	0	1	0	1	1	0	1
2009022601467	78	2	3	1	1	34.4496	3	7	7	7	67	1.46	2.57	150	25.32	0.513084	2	1	1	1	3	13	12	0	0	2	2	1	1
2009022601468	82	2	2	1	1	22.6409	3	8	8	8	87	1.18	1.7	120	31.99	0	2	1	1	1	1	21	13	1	0	2	3	1
2009022601469	42	1	3	1	1	27.7177	3	7	7	7	81	1.19	1.97	150	19.53	0.492126	1	1	1	1	3	9	4	1	0	1	1	1
2009022613061	67	2	3	1	1	23.4375	1	2	2	2	70.7	1.45	3	135		0	2	1	1	1	1	1	0	1	0	1	1	0	2
2009022614064	58	1	3	3	2	23.03	3	6	6	6	74.4	1.11	3.95	180		0	2	1	1	1	3	2	2	0	0	1	1	1	1
2009022614065	73	1	3	2	2	19.5918	3	6	6	6	82	0.96	2.13	140	18.1	0	2	1	1	1	3	10	8	0	0	2	2	1	1
2009022632071	75	2	1	1	1	19.5312	2	4	4	4	51.7	1.18	3.5	150		0	2	1	1	1	3	2	2	0	0	1	1	0	2
2009022638032	60	1	2				4	8	9	8	110	1.04	2.71	160		0	2	1	1	1	1	4	3	0	0	1	1	1	2
2009022701471	60	2	4	1	1	28.0404	1	3	3	3	68	1.13	2.72	120	13.43	1.02564	1	1	1	1	3	9	6	0	0	1	1	1
2009022723047	58	1	2	3	2	27.7703	3	7	7	7	57.66	1.09	4.02	200	12.97	0		1	1	1	1	3	1	0	0	1	1	0
2009022731115	54	2	3	2	1	23.5556	2	4	4	4	65.7	1.71	3.02	160		0.961538	1	1		2	3	17	10	1	0	2	2	1
2009022741031	59	2	2	1	1	23.8054	3	7	7	7	64.6	1.83	2.48	137		2.24215	1	1	1	1	1	17	11	1	0	2	2	1	2
2009022744054	68	1	2	2	2	30.1194	2	4	4	4	5.5	1.3	4.05	180	8.1	0	1	1	1	1	1	2	0	1	0	1	1	0	2
2009022801472	66	1	1	3	3	20.6575	2	4	4	4	84	1.03	1.5	140	15.03	1.74216	2	1	1	1	2	7	5	0	0	1	1	1
2009022813062	49	1	3	2	3	29.0548	3	6	6	6	70.2	1.36	2.1	155		0	2	1	1	1	1	1	1	0	0	1	1	0			2
2009022833076	82	1	3	1	1	19.3772	4	10	10	10	79	1.37	3.57	140		0.788644	2	1	1	1	1	0	3	0	1	1	1	1	2
2009022843076	79	1	2		2	25.1024	3	8	8	8	45	1.89	3.29	132	15.59	1.32802	2	2	2	1	1	22	16	1	0	2	3	1	1
2009022843077	78	2	2	1	1	26.398	2	5	5	5	36	1.44	3.63	140	9.73	1.04058	2	1	1	1	3	3	0	1	0	1	1	0	1
2009030101473	44	1	2	3	2	26.4236	1	1	1	1	62	1.14	3.17	150	18.94	0.355366	2	1	1	3	3	0	0	1	0	1	1	0
2009030101474	45	1	3		3	33.218	3	7	7	7	77	1.08	3.04	150	23.25	1.47929	2	1	1	2	3	6	5	0	0	1	1	1
2009030114067	68	2	2	1	1	20.9572	1	1	1	1	43.5	1.92	2.67	138	14.5	0.966184	2	1	2	3	2	7	2	1	0	1	1	1
2009030131116	76	2	2	1	1	22.7694	2	5	5	5	482	1.61	3.47	148		0.465116	1	1	1	1	2	17	10	1	0	2	2	1
2009030142001	68	1	3	1	1	21.6296	2	5	5	5	73.3	0.94	3.48	118		0	2	1	1	1	2	10	7	0	0	2	2	1
2009030142010	59	1	2	2	2	23.6614	4	8	8	8	72.1	1.03	3.66	157		0	2	1	1	1	1	3	3	0	0	1	1	0	2
2009030142011	75	2		1	1	24.8358	1	1	1	1	65.2	1.13	1.2	160		1.12994	2	1	1	2	1	1	1	0	0	1	1	0
2009030142012	67	1	3	3	2	23.7812	3	7	7	7	101	1.07	2.29	130		1.38313	1	1	1	1	1	1	0	1	0	1	1	0	1
2009030142014	56	1	2	3	3	19.0039	3	7	8	7	72	1.5	2	130		0	2			1	3	8	6	0	0	1	1	1
2009030142018	62	1	2	3	3	20.2812	4	9	9	9	94.5	1.15	2.72	140		0	2	1	1	1	3	0	0	1	0	1	1	0
2009030142022	59	1	3	1	1	21.9713	2	4	4	4	95.7	0.98	1.75	150		0	2	1	1	1	3	0	0	1	0	1	1	0
2009030143078	70	1	3	1	1	24.0346	2	5	5	5	68	1.22	3.22	130	19.5	0.693001	1	1	1	1	3	12	1	1	0	2	2	0	1
2009030238020	80	1	3	1	2	25.1486	3	7	7	7	95	1.18	1.82	154		0	2	1	2	1	1	1	0	1	0	1	1	0	2
2009030242011	77	1	2	1	2	22.9854	1	1	1	1	74.9	1.74	1.26	180		0	2	1	1	1	2	11	11	0	0	2	2	1
2009030301475	48	2	2	1	1	25.3906	1	1	1	1	45	1.29	2.56	135	6.35	1.76678	1	1	1	2	2	2	0	1	0	1	1	0
2009030301476	70	2	2	1	1	21.3593	1	2	1	2	56	1.15	3.77	145	13.43	0.604961		1	1	1	1	3	1	0	0	1	1	0	2
2009030301477	55	1	3	1	1	25.3515	4	8	8	8	77	0.88	2.27	160	16.4	0.381098	2	1	1	2	3	3	3	0	0	1	1	1
2009030313063	68	1	2	3	1	22.6757	1	1	1	1	80.4	1.12	4.5	105		0	2	1	2	1	1	3	3	0	0	1	1	0			2
2009030332077	30	2	2	1	1	23.4375	3	6	6	6	53.5	0.96	2.8	140		0	1	1	1	1	2	3	1	0	0	1	1	0	2
2009030333077	51	1	3	3	1	41.9143	1	2	2	2	53	1.11	6.49	110		1.47493	1	1	1	1	1	1	1	0	0	1	1	0	2
2009030338021	46	1	4	3	3	26.6728	4	9	9	9	95	1.23	3.12	100		0	1	1	1	1	3	2	0	1	0	1	1	0	2
2009030342002	66	2	2	1	2	25.7812	2	3	3	3	35	1.29	5.17	170		0	2	1	1	1	1	8	4	1	0	1	1	1
2009030342003	44	1	2	3	3	23.3234	2	5	5	5	75.8	0.85	3.06	170		0	1	1	1	1	2	13	11	0	0	2	2	1	1		1
2009030401478	71	2	1	1	1	24.4561	2	4	4	4	89	0.84	3.2	140	9.97	0				1	1	2	1	0	0	1	1	0
2009030401479	63	2	4	1	1	26.8386	1	1	1	1	55	1.28	2.72	130	8.05	2.24719	1	1	1	3	1	0	0	1	0	1	1	1
2009030401480	56	2	2	1	1	28.0404	3	6	6	6	64	1.3	3.88	170	12.63	1.00806	2	1	1	1	1	7	4	0	0	1	1	1
2009030414066	54	1	2	3	3	22.7204	3	7	7	7	73.3	1.13	2.8	170	18.2	0.788022	1	1	1	1	3	11	7	1	0	2	2	1	2
2009030423013	81	1	2	2	2	22.0386	3	8	8	8	127.35	1.49	3.06		29.08	0	2	1	1	1	3	13	12	0	0	2	2	1	2
2009030433078	45	1	2	3	2	27.4406	4	10	10	9	100	1.3	1.95	200		2.32558	2	1	1	2	3	9	0	1	0	1	1	0
2009030442004	53	1	2	2	2	21.4533	4	9	9	9	110	0.92	3.08	124		0	2	1	1	1	1	4	3	0	0	1	1	0	1
2009030442012	61	2	2	1	1	23.7332	2	4	4	4	79.9	1.08	1.89	186		0	2	1	1	2	2	10	8	0	0	2	2	1
2009030501482	47	2	3	1	1	26.5625	1	2	2	2	57	1.56	1.88	100	8.91	0.791766	1	2	1	1	2		2					0		2
2009030505014	72	1	2	2	2	26.2596	3	7	7	7	92	0.93	1.96	120		0	2	1	2	1	1	6	0	1	0	1	1	0	2
2009030531117	71	2	1	1	1	27.4077	1	2	2	2	38.5	1.43	1.61	150		0.992063	1	1	1	1	3	20	14	1	0	2	3	1
2009030542005	67	1	2	3	2	22.4913	3	7	7	7	84.9	1.5	4	158		0	1	1	1	1	1	7	3	1	0	1	1	1	1
2009030601483	55	2	2	1	1	29.2421	1	1	1	1	56	1.28	3.5	180	11.16	0.65189	2	1	1	3	3	0	0	1	0	1	1	0
2009030601484	56	2	3	1	1	27.2392	2	4	4	4	52	1	2.45	200	11.2	1.02564	2	1	1	1	1	7	4	0	0	1	1	1
2009030601485	33	1	3	3	3	27.9904	2	4	4	4	75	1.37	2.63	140	11.04	0.996016	2	1	1	1	1	8	6	0	0	1	1	1
2009030642018	63	1		2	2	22.5981	4	9	9	9	121.7	1.09	2.35	120		0	1	1	1	1	1	5	5	0	0	1	1	0	2
2009030644055	44	2	2	1	1	31.2213	1	2	2	2	78.4	1.25	2.47	190	3.3	1.67504	2	1	1	1	2	9	7	0	0	1	1	1	2
2009030714068	54	1	2	3	2	19.8413	1	2	2	2	51.4	1.13	3.35	150	10.4	0.834725	1	1	1	1	3	5	4	0	0	1	1	1	2
2009030714069	81	1	2	2	1	27.1178	1	2	2	2	69.9	1.91	2.11	180	12.1	1.30039	1	1	2	2	3	2	2	0	0	1	1	1
2009030723041	57	2	1	1	1	21.4844	1	1	1	1	52	1	2.12	154	30.14	0	2	1	1	1	1	15	4	1	0	2	2	1	2
2009030725016	43	1	4	1	2	23.2438	3	7	7	7	70.2	0.87	4.31	140	24.1	2.05761	1	1	1	1	3	5	0	1	0	1	1	0	2
2009030743079	72	2	1	1	1	25.711	2	3	3	3	41	1.43	3.23	155	10.49	2.0202	2	1	1	1	3	2	1	0	0	1	1	0	1
2009030744056	49	1	2	3	3	20.2812	2	5	5	5	76.3	1.68	3.87	130	35.9	0.163452	1	1	1	1	3	7	4	0	0	1	1	1
2009030801486	65	1	4	3	3	25.9516	3	6	6	6	66	1.16	2.19	125	11.14	0	1	1	1	1	1	3	1	0	0	1	1	0
2009030814070	59	2	2	1	1	35.9375	3	7	7	7	69	1.69	3.65	185	14.2	1.04932	1	1	2	1	3	2	2	0	0	1	1	1	2
2009030814071	54	1	2	3	3	21.6333	3	7	7	7	93.3	1.4	3.74	170	23.5	1.06496	2	1	1	2	3	5	3	0	0	1	1	0
2009030842006	70	1	2	1	1	20.7612	2	4	4	4	69.9	1.7	3.11	160		0.659631	2	1	1	1	3	10	7	0	0	2	2	1
2009030844057	67	1	4	1	2	24.2215	1	3	3	3	85.4	1.01	2.74	170	14.8	0	1	1	1	1	1	1	0	1	0	1	1	0	2
2009030901487	55	1	3	3	3	26.7299	1	2	2	2	102	1.26	1.66	130	13.21	0	1	1	1	1	1	5	3	0	0	1	1	1
2009030901488	50	1	3	3	1	25.0593	2	4	4	4	91	1.01	2.78	150	13.17	1.25945	1	1	1	1	1	2	2	0	0	1	1	0
2009030901489	51	1	3	3	1	25.3069	3	7	7	7	77	0.74	2.09	180	14.61	1.04712	2	1		1	2	6	1	1	0	1	1	0
2009030932079	48	1	3	3	2	23.4375	1	2	2	2	53	1.2	3.4	130		0.552792	1	1	1	1	1	5	1	1	0	1	1	0	2
2009030942007	64	1	2	2	2	20.9366	4	8	8	8	111	1.19	4.09			0.474834	2	1	1	1	2	23	24	0	1	2	3	1
2009030943080	51	2	2	1	1	27.8159	1	2	2	2	37	1.35	2.86	150	8.6	2.39808	2	1	1	1	1	5	1	1	0	1	1	0	1
2009031001490	76	1	4	1	1	30.4218	3	8	8	8	92	0.81	1.94	130		1.287	1	1	1	1	2	2	0	1	0	1	1	0
2009031001491	64	2	2	1	1	24.8358	1	2	2	2	46	1.29	1.92	180	13.05	2.52525	2	1	1	2	1	5	3	0	0	1	1	1
2009031013064	71	2	2	1	1	52.0291	2	3	3	3	77.7	1.63	1.7	144		0	2	1	1	1	1	2	1	0	0	1	1	0
2009031033080	81	2	2	1	1	19.5717	4	10	10	10	104	1.44	5.18	160		1.25786	2	1	1	1	1	6	6	0	0	1	1	1	2
2009031033081	76	2	2	1	1	56.0808	1	1	1	1	46	1.28	4	120		1.68634	1	1	1	1	3	4	3	0	0	1	1	1	2
2009031038019	64	2	2	1	1	21.2279	3	7	8	7	76	1.41	2.39	150		0.732601	1	1	1	1	3	10	7	0	0	2	2	1	2
2009031042008	41	2	3	1	1	20.8117	1	2	2	2	58.8	1.23	1.66			0.781861	2	1	1	2	2	1	1	0	0	1	1	0
2009031042013		2		1	1	25.7812	1	1	1	1	65.9	0.96	1.56	156		0	2	1	1	2	2	13	10	0	0	2	2	1
2009031043081	52	1	3		2	28.7317	4	8	9	8	69	1.62	4.7	176	43.71	1.11732	2	1	1	2	1	2	0	1	0	1	1	0
2009031142009	61	1	4	3	1	22.0386	2	3	3	3	100.9	1.17	2.61	170		0	2	1	1	1	3	5	2	0	0	1	1	0
2009031142014	59	2	2	1	1	26.1719	2	4	4	3	196.7	1.61	0.91	159		0	2	1	1	2	3	3	3	0	0	1	1	0
2009031144058	57	1	2	1	3	27.0641	2	5	5	4	71.8	1.05	3.11	160	9.1	1.7452	2	1	1	1	3	2	1	0	0	1	1	0	2
2009031144059	55	1	2	3	2	23.6614	4	8	9	8	101.5	2.89	4.34	130	25.7	0	1	1	1	1	3	1	2	0	1	1	1	0	2
2009031214072	60	1	2	2	2	24.0569	4	9	9	9	105.8	1.26	2.59	170	23.4	0.862813	2	1	2	2	3	4	3	0	0	1	1	1
2009031232078	43	1	1	1	1	24.2215	3	7	7	7	65.2	1.29	5	130		0	1	1	1	1	2	2	0	1	0	1	1	0	2
2009031241027	68	2	2	1	1	22.8928	3	6	7	6	93	1.49	3.58	160		0	2	1	1	1	1	3	3	0	0	1	1	1	2		2
2009031241036	60	2	2	1	1	23.8751	1	2	2	2	67.2	1.64	4.48	128		0	2	1	1	1	1	10	9	0	0	2	2	1	2
2009031243082	71	1	1		2	24.0569	3	7	7	7	53	1.71	3.43	135	12.22	0.598086	1	1	1	3	2	0	0	1	0	1	1	0
2009031301492	31	1	4	1	1	25.763	3	8	8	8	80	0.78	1.49	110	8.08	0.364964	1	1	1	1	3	1	1	0	0	1	1	0
2009031301493	61	2	1	1	1	26.8136	1	2	2	2	50.1	0.86	3.9	160	9.02	0.668003	2	1	1	1	1	7	5	0	0	1	1	1	1
2009031301494	75	1	4	2	4	25.9516	4	9	9	9	78	0.72	2.48	138	18.43	0.387297	2	1	1	1	3	10	6	1	0	2	2	1	1
2009031301495	65	2	3	1	1	29.2969	1	1	1	1	64	1.68	2.02	165	12.5	0.376081	2	1	1	3	3	0	1	0	1	1	1	1	1
2009031301496	51	1	3	1	1	25.9516	2	4	4	4	90	0.86	3.22	140	39.23	2.51889	2	1	1	2	1	4	15	0	1	1	1	0
2009031301498	67	1	3	3	3	22.4913	2	3	3	3	84	0.96	2.73	140	19.54	0.504796	2	1	1	2	2	2	2	0	0	1	1	0
2009031313065	57	1	2	3	2	26.1224	1	3	3	3	82.8	1.51	2.2	200		0	2	1	1	1	1	6	3	0	0	1	1	0	2
2009031314073	56	1	2	2	2	21.7993	2	5	5	5	47.1	1.14	3.96	145	11.3	0	1	1	2	1	1	5	4	0	0	1	1	1	2		2
2009031314074	60	1	2	3	3	22.9854	2	3	3	3	53.6	1	2.59	150	13.5	0	2	1	1	1	1	4	2	0	0	1	1	1	2
2009031314075	50	1	2	1	3	23.0546	4	10	10	10	336	1.22	4	170	26.2	0.791139		1	1	1	3	8	4	1	0	1	1	1
2009031344059	51	1	4	3	2	28.4055	3	7	7	7	71.2	0.7	2.26	130	7.2	0	1	1	1	1	1	8	3	1	0	1	1	0	2
2009031401499	46	1	2	3	3	27.4406	2	4	4	4	60	1.05	2.68	130	9.82	0	1	1	1	1	1	1	1	0	0	1	1	0
2009031401500	71	1	4	1	1	26.6749	4	8	9	8	95	1.16	2.21	140	13.86	0.572738	2	1	1	1	3	0	0	1	0	1	1	0	1
2009031415018	77	1	1	1	1	24.3375	4	9	9	9	84	1.6	0.3	200	23.4	0.777001	2	1	1	2	3	4	4	0	0	1	1	1
2009031432075	58	2	1	1	1	22.0386	3	6	6	6	76	0.84	2.8	150		0	2	1	1	1	1	3	3	0	0	1	1	0	2
2009031433083	55	1	4	3	3	25.1429	3	6	6	6	102	1.02	2.53	170		2.22717	2	1	1	1	2	7	7	0	0	1	1	1	2
2009031443083	67	2	2	1	1	26.7759	1	2	1	2	38	1.45	2.46	140	11.37	0.761615	2	1	1	1	1	5	2	0	0	1	1	0	1
2009031501501	59	1	2	3	3	25.763	3	6	6	6	56	0.74	2.68	190	17.2	1.38696	1	1	1	2	2	1	1	0	0	1	1	0
2009031501502	62	2	2	1	1	26.7759	1	1	1	1	48	0.95	3.48	140	12.23	1.51057	1		2	2	1	32	15	1	0	2	3	1
2009031533084	76	1		2	2	21.2245	1	2	2	2	64	1.46	2.66	138		1.43062	2	1	1	2	1	6	4	0	0	1	1	1
2009031541033	91	1	3	1	1	26.4236	4	10	10	9	112.6			122		0	2	1	2	1	1	1	1	0	0	1	1	0	2
2009031614076	60	1	2	3	2	24.4418	3	7	8	7	81	0.88	4.58	150	16.2	1.93798	2	1	2	1	2	3	2	0	0	1	1	1
2009031614077	53	2	2	1	1	27.2392	1	1	1	1	64.2	1.77	2.91	120	10	0.93633	1	1	2	1	3	2	2	0	0	1	1	0	2
2009031615019	56	1	2	3	3	24.4898	4	8	9	8	70	1.5	2.65	130	12	0.791139	2	1	1	2	2	20	20	0	0	2	3	1
2009031624015	76	1	4	1	1	22.5981	3	7	8	7	102	0.68	2.67	135	17.1	0	2	1	1	1	1	3	3	0	0	1	1	0	1
2009031625017	58	1	2	1	1	27.6817	4	10	10	9	93.1	1.15	2.29	130	29.6	1.25628	2	1	1	1	3	3	0	1	0	1	1	0	2
2009031631119	53	1	2	1	1	24.3375	3	6	6	6	66.4	0.81	2.25	160		0.137665	1	1	1	1	1	19	13	1	0	2	3	1	2
2009031638017	58	1	2	3	2	27.0169	2	5	5	5	105	0.87	1.58			0	2	1	1	2	1	12	7	1	0	2	2	1			2
2009031641035	79	1	2	2	1	21.0938	4	8	9	8	131.1	0.92	2.48	134		2.25225	1	1	1	1	3	5	3	0	0	1	1	1	2
2009031714078	61	1	2	1	3	22.8571	2	5	5	5	63.8	0.86	2.45	170	19.4	0	2	1	2	1	1	6	3	0	0	1	1	1	2
2009031714079	50	1	2	3	1	22.9854	1	2	2	2	107	1.54	2.97	160	22.4	1.3369	2	1		1	3	11	7	1	0	2	2	1
2009031724016	63	1	3	3	1	19.6052	4	9	9	9	372			180		0	2	1	2	1	1	19	13	1	0	2	3	1
2009031742013	61	1	4	1	1	20.4152	4	9	9	9	89.7	1.15	3.39	150		0	2	1	1	1	1	1	1	0	0	1	1	0	1
2009031742015	48	2	2	1	1	25.3155	3	6	6	6	88.4	1.25	3.23	140		1.16414	1	1	1	1	1	2	0	1	0	1	1	0	2
2009031814080	43	1	2	3	2	21.4533	2	5	5	5	81	2.1	2.36	120	30.3	0.958773	1	1	1	1	3	12	8	1	0	2	2	1	2
2009031833085	54	1	3	3	3	24.2215	4	10	10	10	337	0.78	2.9	150		1.12613	2	1	1	2	1	9	7	0	0	1	1	1			2
2009031841034	72	1	2	3	3	21.0938	4	9	9	9	132.3	1.13	1.22	120		2.1097	2	1	1	1	2	1	1	0	0	1	1	0	2
2009031844060	63	1	4	3	3	26.1224	4	8	9	8	84.8	1.24	3.65	150	29.9	0	1	1	1	1	1	6	1	1	0	1	1	0	2
2009031932083	83	1	2	1	1	22.8571	4	9	9	9	91.7	0.94	2.8	127		0	2	1	2	1	3	3	1	0	0	1	1	0	2
2009031933086	55	1	3	2	2	21.2245	2	3	3	3	74	0.77	3.43	110		2.07469	2	1	1	1	2	5	5	0	0	1	1	1	2
2009031942016	69	1	2	3	2	21.4533	4	9	9	9	83.9	1.07	2.65	160		0	2	1	1	1	1	10	8	0	0	2	2	1	2
2009031943084	60	1	2		2	25.3934	3	6	7	6	60	1.55	2.2	160	12.58	0.688231	2	1	1	2	2	14	11	0	0	2	2	1
2009031944060	74	2	1	3	1	21.6441	2	4	4	3	83.7	1.32	3.8	170	20.3	0.363636	2	1	1	1	1	9	3	1	0	1	1	0	2
2009031944061	52	1	2	3	2	25.3515	3	7	7	7	101.3	0.82	2.48	160	30.5	2.22717	2	1	1	1	1	4	3	0	0	1	1	0	2
2009031944061	52	1	2	3	2	25.3515	3	7	7	7	101.3	0.82	2.48	160	30.5	2.22717	2	1	1	1	1	4	3	0	0	1	1	0	2
2009031944150	62	1	4	3	3	22.0386	3	6	7	7	7.08	1.24	3.28	180	20.9	0.851064	2	1	1	1	3	16	6	1	0	2	2	1	2
2009032014081	67	2	2	1	1	25.6369	1	1	1	1	48.7	1.39	3.15	155	12.2	0		1	1	1	1	15	9	1	0	2	2	1	2
2009032014082	84	2	2	1	1	26.5625	2	5	5	5	81	1.61	2.12	180	13.5	1.78571		1	2	2	2	10	7	0	0	2	2	1
2009032014083	73	1	2	3	1	27.7551	4	9	9	9	113	1.1	3.14	170	16.7	1.65563	2	1	2	1	3	5	11	0	1	1	1	1	2
2009032025018	60	1	1	1	1	24.2215	3	7	8	7	68.9	1.1	2.79	140	25.5	0.97371	2	1	1	1	3	4	5	0	1	1	1	0	2
2009032031118	72	1	2	2	1	24.5089	2	4	4	4	78.5	1.18	2.79	130		1.38696	2	1	1	2	2	17	11	1	0	2	2	1
2009032038011	68	2	1	1	1	31.2175	4	10	10	10	111	1.52	4.37	169		0	2	1	1	2	3	8	3	1	0	1	1	1
2009032042017	51	1	2	1	1	23.3234	1	3	3	3	75.5	1.08	3	166		0	2	1	1	1	3	7	5	0	0	1	1	0	2
2009032044062	84	2	1	1	1	24.7676	4	10	10	10	90.5	1	3.26	150	21.2	1.33869	2	2	1	1	1	10	9	0	0	2	2	1	2
2009032048017	68	2	1		1	26.0375	3	6	7	6	74.3	1.25	3.44	180	9.2	0.688231	2	1	1	1	2	5	3	0	0	1	1	1	2
2009032114084	49	1	2	3	3	23.6614	3	6	6	6	88	1.28	2.01	160	24.2	1.74825	1	1	1	1	3	13	7	1	0	2	2	1	2
2009032123040	63	1	3	1	1	20.7612	4	8	9	8	73.42	0.71	1.54	117	26.13	0	1	2	1	1	3	12	5	1	0	2	2	1	2
2009032141032	78	2	3	1	1	24.3418	1	2	2	2	64.9	0.69	2.22	170		1.51057	2	1	2	1	2	2	2	0	0	1	1	0	2
2009032142015	54	1	2	3	2	20.2812	3	6	7	7	213.3	1.51	2.77	180		0.613874	1	1	1	2	2	6	5	0	0	1	1	1
2009032238015	52	2	1	1	1	23.8343	2	5	5	4	63	1.15	3.44	180		1.9685	1	1	1	1	3	6	4	0	0	1	1	1
2009032314085	65	2	2	1	2	26.1719	1	1	1	1	63	1.05	2.69	160	13.5	0.963391	2	1	2	1	3	6	5	0	0	1	1	1
2009032333087	79	1	4	1	2	23.939	1	3	3	3	77	1.1	4.5	140		1.91939	2	1	2	1	1	2	1	0	0	1	1	0	2
2009032344063	75	1	2	3	3	24.2215	3	6	7	7	102.1	0.9	3.53	150	50.5	2.29358		1	1	1	2	4	3	0	0	1	1	1	2
2009032348019	46	1	3	3	2	29.3848	4	10	10	9	98.7	1.14	2.54	120		0	1	1	1	1	3	10	6	1	0	2	2	1
2009032415020	55	1	3	3	1	27.0842	2	5	5	5	64	1.4	2.63	140	11	1.01729	1	1	1	1	1	2	2	0	0	1	1	0	2
2009032514086	85	1	3	2	1	24.9135	4	9	9	9	116	0.97	2.02	150	16.5	1.37931	2	1	1	1	3	8	8	0	0	1	1	1	2
2009032523038	64	1		3	2	29.0367	3	7	7	7	60.66	0.72	3.42	110	18.27	0.674309	2			1	2	5	3	0	0	1	1	0	2
2009032524020	54	1	4	1	1	24.8016	3	8	8	8	84	1.03	3.43	130	12.6	2.51889	2	1	2	1	2	5	15	0	1	1	1	0	1
2009032533089	44	1	4	1	2	51.6529	4	10	10	10	81	0.9	3.9	130		2.22222	2	1	1	2	1	14	11	0	0	2	2	1
2009032541038	32	1	2	3	2	16.937	3	5	6	6	62.5	1.08	2.12	88		1.4245	1	1	1	1	2	22	19	0	0	2	3	1	1
2009032613066	60	2	3	1	1	26.1286	2	3	3	3	79.9	1.31	3.86	165		0	2	1	1	2	1	4	1	0	0	1	1	0			2
2009032643085	44	1	3		2	23.255	4	8	9	8	66	1.46	1.67	115	19.49	0.399202	1	1	1	2	3	6	1	1	0	1	1	1
2009032644064	59	1	3	3	2	23.03	3	7	8	7	5.38	1.29	3.45	140	16.2	3.19489	1	1	1	1	3	7	10	0	1	1	1	1	2
2009032742016	46	1	3	2	2	19.3625	2	5	5	5	91.6	1.02	2.03	115		0.423012	1	1	1	1	3	5	1	1	0	1	1	0
2009032742020	53	1	2	1	1	24.677	3	7	8	8	91.6	1.06	1.39	142		0	2	1	1	1	1	2	2	0	0	1	1	0
2009032842021	65	1	2	2	3	23.597	4	8	8	8	75	1	3.05	146		0	2	1	1	1	1	2	2	0	0	1	1	0
2009032842023	60	1	3	2	1	21.3039	4	10	10	10	157.9	1.03	2.54	150		0	1	1	1	1	3	2	2	0	0	1	1	0
2009033013067	47	2	2	1	1	20.202	2	5	5	5	66.6	1.2	3.05	124		0	1	1	1	1	1	2	1	0	0	1	1	0
2009033014087	61	2	2	1	1	23.0112	3	6	6	6	66.2	1.47	3.5	140	19.2	0	1	1	1	1	1	2	2	0	0	1	1	0
2009033101529	73	1	2	3	1	25.4694	3	6	6	6	64	0.91	2.79	170	11.16	0.514403	2	1	1	1	3	5	2	0	0	1	1	0	1
2009033114088	52	2	2	1	1	23.4509	2	4	4	4	52.5	1.52	5.43	191	12.5	0.827815	2	1	2	1	3	3	2	0	0	1	1	1	2
2009033123025	83	1	2	3	2	25.2493	3	7	7	7	88.84	0.95	3.4	160	50.83	0	1	1	1	1	3	4	4	0	0	1	1	1
2009033143086	51	1	2	3	2	23.7228	1	2	2	2	70	1.16	2.06	110	10.96	0.357015	1	1	1	1	3	1	0	1	0	1	1	0	1
2009033143087	66	2	2	1	1	26.8386	2	5	5	5	54	1.57	4.03		9.73	1.17096	2	1	1	1	2	2	0	1	0	1	1	0	1
2009040101532	62	1	3	2	1	25.5102	1	3	2	2	72	0.82	3.5	150	11.86	0	2	2	1	1	1	5	4	0	0	1	1	1	2
2009040101533	50	1	2	3	3	25.7276	1	1	1	1	54	1.22	2.44	165	16.05	0.649351	1	1	1	2	3	19	10	1	0	2	3	1
2009040101534	61	1	3	3	1	23.4509	1	2	2	2	67	1.38	1.86	170	11.39	0	2	1	1	1	1	8	3	1	0	1	1	1
2009040123030	60	2	2	1	1	29.3848	2	5	5	5	59	0.65	3.49		20.01	0	2	1	1	1	1	8	9	0	1	1	1	1	2
2009040141037	60	1	2	3	1	22.2656	4	10	10	10	111.7	1.35	2.54	110		0.94518	2	2	1	1	3	2	1	0	0	1	1	1	2	2
2009040142024	40	2	2	1	1	21.2585	2	5	5	5	80.4	1.27	2.4	145		0	1	1	1	1	1	2	1	0	0	1	1	0
2009040142025	69	1	3	3	2	27.0552	3	7	8	7	81.3	1.38	2.72	145		1.24844	2	1	1	1	1		1					0
2009040201535	51	1	3	3	1	25.7117	1	3	2	2	81	1.79	3.62	200	39.99	0.577701	2	1	1	1	3	1	0	1	0	1	1	0
2009040301536	42	1	2	3	1	30.1896	2	5	5	4	70	1.59	3.96	160	20.12	1.82482	2	1	1	2	2	16	13	0	0	2	2	1
2009040301539	64	1	2	2	1	31.3972	4	9	9	9	89	1.18	1.84	140	22.75	0.862813	2	1	1	1	1	5	2	0	0	1	1	0	2
2009040301540	69	2	1	1	1	26.7229	4	9	9	9	65	1.3	3.64	135	12.09	0.777605	2	1	1	1	2	2	2	0	0	1	1	1	2
2009040314089	63	1	2	2	2	23.3556	4	9	9	9	120	1.53	1.99	170	12.8	0.942507	2	1	2	1	2	8	15	0	1	1	1	1	2
2009040344065	56	1	2	3	3	23.1206	2	4	4	4	42	0.98	3.92	155	11.3	0	2	1	2	1	1	2	8	0	1	1	1	1	2
2009040344066	55	1	4	1	2	27.6817	4	10	10	10	72.1	0.8	2.09	150	12.1	0.995025	2	1	2	1	1	2	2	0	0	1	1	0	2
2009040401541	74	2	2	3	1	23.7118	4	10	10	10	109	1.19	3.34	130	16.76	1.36612	2	1	2	1	1	5	0	1	0	1	1	0
2009040401542	71	1	2	3	3	25.3515	3	7	8	7	79	1.05	3.9	145	12.04	0.866551		1	1	2	1	2	3	0	1	1	1	1
2009040401543	59	1		3		25.763	3	6	6	6	120	1.2	1.67	158	42.4	1.62602	2	1	1	1	1	6	24	0	1	1	1	1
2009040414090	45	1	3	3	3	27.4406	1	2	2	2	54.7	0.7	3.63	150	15.7	1.30039	2	1	2	1	3	17	9	1	0	2	2	1	2
2009040444067	70	2	4	1	1	19.5312	1	2	1	2	58.8	1.39	4.33	180	12.1	0	2	1	2	1	1	14	12	0	0	2	2	1	2
2009040501544	65	2	4	1		23.4236	3	8	8	8	56	1.09	2.58	119	14.58	0	2	1	1	1	1	2	1	0	0	1	1	0
2009040514091	41	2	2	1	1	26.8386	4	10	10	9	126	1.58	1.99	155	14.8	0.783699	2	1	1	2	3	15	8	1	0	2	2	1
2009040601545	44	1	2	3	3	25.3515	4	9	9	9	84	0.8	3.41	146	10.41	0	2	1	1	1	2	11	3	1	0	2	2	1
2009040601546	51	1	2	3	3	20.8086	3	7	8	7	85	1.06	3.4	130	18.75	1.15207	1	1	1	1	3	3	2	0	0	1	1	0	2
2009040614092	52	2	2	1	1	23.0469	1	2	1	1	62	1.58	1.91	160	12.1	1.18203	2	1	2	1	3	11	9	0	0	2	2	1	2
2009040635042	75	1	3	2	1	22.3214	4	9	9	9	71	2.16	3.42	130	16.1	0.712251	1	1	1	1	3	7	6	0	0	1	1	1	2
2009040644068	53	1	2	3	3	22.7583	2	5	5	5	96.9	0.89	2.07	120	23.1	0.98912	2	1	1	1	3	4	0	1	0	1	1	0	2
2009040701547	45	2	2	1	1	31.1111	1	2	2	2	43	1.11	0.36	150	9.95	2.44499		1		2	1	1	0	1	0	1	1	0
2009040724022	75	1	2	1	1	22.0386	4	8	8	8	112	1.7	2.5	150	52.8	0	2	2	2	1	1	17	15	0	0	2	2	1	1
2009040744069	68	1	4	3	2	26.9896	3	6	6	6	83.5	1.01	4.99	180	14.7	1.68067	2		1	1	1	3	7	0	1	1	1	1	2
2009040744070	71	1	2	3	3	25.2826	2	5	5	5	77.6	1.33	4.15	145	28.9	0.327225	1	1	1	1	1	4	5	0	1	1	1	1	2
2009040744071	76	1	1	3	2	24.8016	4	9	9	9	90	0.77	3.5	180	24.6	3.4965	1	1	1	1	2	2	1	0	0	1	1	0	2
2009040744072	68	1	2	3	1	26.5625	2	5	5	5	73.1	1.82	3.03	150	19.6	1.14025	1	1	1	1	2	12	11	0	0	2	2	1	2
2009040801548	73	2	4	1	1	29.2969	2	3	3	3	57	1.38	2.39	150	13.31	0.864304	2	2	2	1	2	15	14	0	0	2	2	1	1
2009040801549	78	1	2	3	3	23.3844	4	8	9	8	95	0.98	2.72	135	23.12	1.40252	1	1	1	1	2	6	3	0	0	1	1	0	1
2009040801550	74	2	2	1	1	26.2917	2	5	5	5	53	0.73	2.48	170	17.46	1.61031	1	1	1	1	1	3	4	0	1	1	1	1	1
2009040901551	41	1	2	3	3	34.6021	3	8	8	8	65	1.17	3.72	160	31.2	0.479616	2	1	1	2	3	15	9	1	0	2	2	1
2009040901552	35	2	2	1	1	21.4031	1	3	3	2	56	1.41	1.85	120	10.18	0.359842	1	1	1	2	3	0	0	1	0	1	1	0
2009040901553	54	1	2	1	2	26.9598	3	7	7	7	83	1.27	3.59	140	10.74	0	2	1	1	1	1	6	5	0	0	1	1	1
2009040913068	62	1	3	3	3	31.5617	3	7	7	7	74.55	0.92	2.62	140		0	2	1	1	1	1	2	0	1	0	1	1	0
2009040933090	64	2	2	1	1	18.2563	1	3	3	3	57	1.11	5.18	140		1.82815	2	1	1	2	1	8	6	0	0	1	1	1
2009041001554	51	1	3	3	3	26.2976	3	6	6	6	82	1.34	2.84	150	16.45	2.46914	2	1	1	1	3	5	1	1	0	1	1	0	2
2009041001555	42	1	2	1	1	24.9135	1	2	1	2	86	1.24	2.89	110	11.09	0.576369	1	1	1	2	3	0	0	1	0	1	1	1
2009041001556	79	1	2	3	3	21.7181	1	2	1	1	91	0.91	2.77	180	12.46	0.924214	2		2	1	2	12	8	1	0	2	2	1	1
2009041001557	66	1	2	3	3	19.0311	4	10	10	9	87	1.08	2.6	167	16.51	0.520562	2	1	1	2	3	2	1	0	0	1	1	0
2009041014093	54	1	2	1	1	21.4533	3	6	7	6	96	1.89	2.31	160	18.9	1.08814	2	1	2	2	3	7	5	0	0	1	1	1
2009041025019	43	1	2	2	3	26.7299	4	10	10	9	105	2.09	4.35	155	21.9	1.54321	2	1	1	2	3	1	0	1	0	1	1	0
2009041035043	70	1	4	1	2	23.1834	4	8	8	8	113.3	1	3.44	145	3.9	1.00604	2	1	1	1	3	5	0	1	0	1	1	0	2
2009041044073	60	2	4	1	1	24.4444	3	6	6	6	55.7	1.04	2.48	180		0	2	1	1	1	1	3	1	0	0	1	1	0	2		2
2009041044074	64	1	3	2	2	23.1206	3	8	8	8	65	1.01	2.68	145	17.1	1.46413	2	1	2	1	1	3	3	0	0	1	1	1	2
2009041143088	73	2	1	1	1	20.2848	3	6	6	6	38	1.77	3.15	150	13.6	0.505561	2	1	1	2	3	8	2	1	0	1	1	0
2009041147004	50	2	2	1	1	25.1096		3	3	3	53.3	1.71	2.77	150	13	0	2	1	1	1	3	0	0	1	0	1	1	0	2
2009041344075	73	2	2	3	2	22.0386	4	9	9	9	65.6	1.27	2.02	180	11.2	2.58398	2	1	1	1	1	15	6	1	0	2	2	1	2
2009041347001	46	2	2	1	1	20.3954	1	2	2	2	79.2	2.16	1.21	210	20	0	1	1	1	2	3	18	11	1	0	2	2	1
2009041347002	67	1	3	1	1	17.9996	2	4	4	4	94.6	1.33	4	130	14	0.265041	1	1	1	1	3	1	0	1	0	1	1	0	2
2009041401559	42	1	3	3	1	31.9122	1	1	1	1	64	0.98	1.95	110	8.95	1.44092	1	1	1	3	3	0	0	1	0	1	1	0
2009041401560	58	1	2	3	3	24.0882	2	4	4	4	87	0.67	1.31	140	11.4	1.36426	2	1	1	1	2	2	2	0	0	1	1	0	2
2009041425020	44	1	2	2	3	22.9854	2	5	5	5	82	1.61	4.27	130	32.4	0.875657	2	1	1	1	3	1	1	0	0	1	1	0	1
2009041433091	73	1	4	1	1	27.7634	4	9	9	9	54	0.91	3.15	203		2.04082	2	1	1	2	1	5	2	0	0	1	1	1
2009041447003	82	2	1	1	1	24.3418	4	9	9	9	62.8	1.27	2.79	125	16	0	2	1	1	1	1	1	1	0	0	1	1	0	2
2009041501561	57	1	2	3	3	21.4533	2	4	4	4	69	1.45	1.38	110	10.44	0	1	1	1	1	1	0	0	1	0	1	1	0
2009041538006	71	1	2	3	1	22.3214	2	5	5	5	129	1.17	3.23	140		0	2	1	1	1	1	3	2	0	0	1	1	1
2009041601562	59	2	4	1	1	25.3906	2	4	4	4	68	1.41	2.58	110	10.48	1.54799	2	1	1	1	1	0	0	1	0	1	1	0	1
2009041601563	71	2		1	1	27.1816	1	2	1	1	41	1.11	2.38	140	11.12	0	2		2	2	3	7	12	0	1	1	1	1
2009041601565	59	2	2	1	1	31.2175	2	3	3	3	54	1.11	3.5	110	10.55	0	1	1	1	1	1	14	13	0	0	2	2	1	2
2009041701566	53	1	2	3	3	26.4236	1	1	1	1	56	1.47	2.45	132	17.38	0	1	1	1	3	1	0	0	1	0	1	1	0
2009041701567	76	2	2	1	1	29.1363	2	3	3	3	57	0.98	3.1	170	12.96	0.648929	2	2	2	1	1	5	4	0	0	1	1	1
2009041738016	85	2	2	1	1	25.5367	2	3	3	3	80	1.71	5.71	156		0	2	1	1	1	1	5	5	0	0	1	1	1
2009041744080	71	2	1	1	1	27.0552	2	3	3	3	64.2	0.86	3.64	120	10.6	0.877193	1	1	1	1	2	1	0	1	0	1	1	0	2
2009041801568	41	1	2	3	3	23.7387	2	4	4	4	56	1.39	3.07	140	16.4	0	2	1	1	2	3	14	8	1	0	2	2	1
2009041901569	41	2	2	1	1	22.151	1	1	1	1	54	1.23	3.12	130	13.66	1.17509	1	1	1	3	2	0	0	1	0	1	1	1
2009041913069	43	1	4				2	3	3	3	74.5	1.04	2.39	152		0				1	1	16				2	2	0
2009041923017	68	1	2	1	1	22.8571	2	5	5	4	87	1.57	3.98		97.26	0	2	1	1	1	3	11	13	0	1	2	2	1
2009041941029	72	1	4	1	1	30.4611	3	7	8	7	75.1	1.16	1.04	152		0	2	1	1	1	1	0	0	1	0	1	1	1	1
2009041944077	31	1	4	3	2	30.6148	4	8	8	8	84.7	0.8	2.74	150	22.4	2.52525	2	1	1	1	3	1	0	1	0	1	1	0	2
2009041944078	61	1	2	2	3	25.6055	3	7	7	7	98.7	1.39	2.8	159	40.1	2.13675	1	1	1	1	3	2	2	0	0	1	1	1	2
2009041944079	72	1	2	3	2	24.1288	4	9	9	9	87	0.84	3.65	80	21.1	2.13675	2	1	2	1	1	4	3	0	0	1	1	0	2
2009041947005	70	1	2	3	1	21.2585	3	6	7	6	102.3	1.55	3.5	145	16	0.550358	2	1	1	1	3	7	6	0	0	1	1	1	2
2009042001570	51	1	2	3	1	30.1162	3	6	6	6	73	1.11	3.71	165	20.35	1.72712	2	1	1	1	2	12	6	1	0	2	2	1
2009042001571	37	1	2	1	1	25.0135	1	1	1	1	62	1.02	2.52	130	12.12	1.4771	1	1	1	3	2	0	0	1	0	1	1	0
2009042001572	59	1	2	3	1	24.623	2	4	4	4	75	0.91	1.49	155	14.85	0.686813	2	1	1	2	3	1	2	0	1	1	1	0
2009042016002	49	1	2	3	2	26.1224	2	3	3	3	80.6	1.55	3.58	160		0.619963	2		1	1	2	2	1	0	0	1	1	0	2
2009042033093	41	1	2	1	1	28.7317	4	9	10	9	105	1.15	3.45	137		1.81488	2	1	1	2	3	14	10	1	0	2	2	1
2009042035044	79	2	2	1	1	21.4844	3	8	8	8	106	1.7	2.26	160	36	0.90009	2	1	1	1	3	19	15	1	0	2	3	1	2
2009042047006	70	2	1	1	1	18.902	1	2	1	2	50.6	1.42	3.63	141	15	0.550661	2	1	1	1	1	0	1	0	1	1	1	0	2
2009042114094	49	2	2	1	1	26.5625	3	8	8	8	76	2.07	0.96	88	35.6	1.77305	1	1	1	3	1	10	4	1	0	2	2	1
2009042133094	62	1	4	1	1	24.2215	2	5	5	5	79	1.23	3.11	132		1.43678	2	1	1	1	2	1	0	1	0	1	1	1
2009042201573	47	1	2			24.4898	4	8	8	8	99	1.13	3.95	152	12.22	0				1	1	7	2	1	0	1	1	1
2009042238031	86	2		1	1	22.6409	4	10	10	10	130	1.26	3.58	162		0.903342	2			1	1	21	21	0	0	2	3	1
2009042301574	74	2	2	3	2	30.1103	1	3	2	2	68	1.2	3.79	160	15.83	0	2	2	2	1	1	12	11	0	0	2	2	1	2
2009042301575	79	2	2	1	1	29.1363	1	1	1	1	56	1.6	3.77	180	16.92	0.548546	2	2	2	1	2	2	1	0	0	1	1	0	2
2009042314095	33	1	4	3	2	27.0842	4	10	10	10	82	0.73	1.7	140	55.1	1.17786	2	1	1	1	3	5	2	0	0	1	1	1	2
2009042335045	46	1	3	3	3	31.0204	2	5	5	5	75	1.17	2.77	120	11.1	0	2	1	1	1	3	3	5	0	1	1	1	1
2009042401576	38	1	3	3	3	28.7347	2	3	3	3	61	0.85	3.52	140	15.8	2.82486	2	1	1	3	2	0	6	0	1	1	1	1
2009042423051	41	1	4	3	3	27.0416	3	7	7	7	87	1.03	3.42	180	47.57	0	2	1	1	1	3	1	0	1	0	1	1	0	2
2009042433096	76	2	1	1	1	28.764	1	1	1	1	42	1.2	2.79	148		3.02115	2	1	1	1	1	8	6	0	0	1	1	1	2
2009042447007	60	1	1	1	1	22.9854	1	2	2	2	75.3	1.14	1.56	180	18	1.01112	1	1	1	2	1	14	15	0	1	2	2	1
2009042501577	46	1	4	1	1	24.3375	2	4	4	4	82	0.86	3.84	150	32.74	2.59067	2	2	2	2	1	1	0	1	0	1	1	0
2009042501578	57	2	3	1	1	29.2969	1	1	1	1	55	1.24	4.37	130	10.14	0.928505	2	1	1	3	1	0	0	1	0	1	1	0
2009042701579	53	1	2	3	3	27.6817	4	10	10	10	103	0.93	2.05	120	13.51	1.49701	2	1	1	1	1	0	1	0	1	1	1	0
2009042713070	48	1	3	3	2	27.143	2	5	5	5	79.2	1.89	3.37	150		1.47059	2	1	1	1	1	3	2	0	0	1	1	0
2009042724025	78	1	2	1	1	21.1454	2	5	5	5	88	1.23	3.02	155	11	1.10254	2	1	1	1	3	2	0	1	0	1	1	0	1
2009042725021	56	2	1	1	1	23.4375	3	5	6	6	53.5	1.21	5.01	160	15.7	2.11864	2	1	2	1	3	6	1	1	0	1	1	0	1
2009042733097	78	2	1	1	1	19.9219	2	5	5	4	53	1.3	3.49	130		1.68919	2	1	1	1	1	9	4	1	0	1	1	1	2		2
2009042801580	36	1		3	2	27.6817	2	5	5	5	83	1.34	4.07	170	24.05	1.45985	2	1	1	2	3	6	4	0	0	1	1	1
2009042801581	52	1	3	3	3	27.3588	3	7	7	7	95	0.86	3.25	140	13.36	1.05597	2	1	1	1	1	0	1	0	1	1	1	0
2009042801582	38	1	3	1	1	33.0295	4	9	9	9	66	0.88	3.81	120	15.84	1.25786	2	1	1	2	3	9	6	0	0	1	1	1
2009042801583	70	2	2	1	1	23.1911	2	3	3	3	76	1.02	3.68	150	18.93	1.5949	1	1	2	2	2	2	2	0	0	1	1	0
2009042814096	54	1	4	2	2	22.1297		3	3	3	82	1.14	3.69	155	10.9	1.11982	1	1	2	1	3	15	6	1	0	2	2	1	2
2009042844082	53	1	2	3	3	21.5139	2	5	5	5	84.3	1.13	4.68	120	9.9	0.633312	1	1	1	1	1	32	4	1	0	2	3	1	2
2009042901584	52	2	2	1	1	35.3386	1	2	2	2	48	1.49	2.43	130	11.24	2.89017	2	1	1	2	3	7	3	1	0	1	1	1
2009042901586	78	1	2	2	2	24.4418	3	8	8	8	77	1.38	2.84	150	21.52	0	2	1	1	2	1	8	3	1	0	1	1	1
2009042941039	76	2	2	1	1	20.8117	3	6	7	6	85.2	1.23	2.9	102		2.12766	2	1	1	1	1	6	3	0	0	1	1	1	1
2009043001587	42	2	2	1	1	24.4646	1	1	1	1	33	0.91	1.73	130	6.4	1.10254	1	1	1	3	2	0	0	1	0	1	1	0
2009043001588	72	1	4	3	3	22.9854	1	2	2	2	66	1.03	0.9	130	10.42	0	2	1		1	1	0	0	1	0	1	1	0
2009043033098	90	1	4	1	1	22.4913	4	10	10	10	171	1.35	5.11	160		1.53139	2	2	1	2	2	15	14	0	0	2	2	1
2009043035047	52	2	2	1	1	28.3447	1	3	3	3	55.4	1.3	3.28	150	14	2.55102	2	1	1	2	2	4	0	1	0	1	1	0			2
2009043038039	49	1	3	1	1	21.5645	2	5	5	4	88			150		0.894454	2	1	1	2	1	6	3	0	0	1	1	1
2009043044083	74	1	3	1	1	29.4118	2	4	4	4	88.4	1.02	2.31	140	19.3	0	1	1	1	1	1	1	0	1	0	1	1	0	2
2009050144085	71	2	1	1	1	26.079	4	10	10	10	122.5	0.89	3.14	140	18.6	0	1	1	1	1	1	1	1	0	0	1	1	0	2
2009050201591	44	2	2	1	1	26.3702	2	5	5	4	49	1.18	2.43	130		1.77936	2	1	1	1	1	6	3	0	0	1	1	0
2009050201592	79	1	4	1	1	21.7181	1	1	1	1	65	1.6	2.69	130	9.02	0	2	2	2	1	1	1	1	0	0	1	1	0
2009050201593	77	1	2	1	1	23.8751	2	4	4	4	69	1.17	2.75	130	12.98	0.733676	1	1	1	1	1	12	6	1	0	2	2	1
2009050214097	52	1	3		2	24.4418	4	8	9	8	56	1.12	3.18	140	10.6	1.05485	2	1	1	1	3	8	5	0	0	1	1	1	2
2009050301594	69	1	2	3	3	22.4082	4	10	10	10	89	1.55	2.68	175	50	0.367242	1	1	2	1	2	10	2	1	0	2	2	0
2009050301598	50	1	4	3	1	23.9995	1	1	1	1	73	1.37	3.51	120	42.06	0.244918		1	1	2	3	3	0	1	0	1	1	0
2009050338017	70	2	2	1	1	36.4525	4	10	10	10	107	1.53	3.76	172		1.98413	2	1	1	1	2	9	6	0	0	1	1	1	2
2009050342019	68	1	2	2	2	21.2953	4	10	10	10	632.5	0.78	3.83	190		0	2	1	1	2	1	7	5	0	0	1	1	0
2009050344086	58	1	2	1	1	24.3375	3	6	6	6	90.6	1.03	2.01	150	15.5	1.25471	2	1	1	1	2	8	6	0	0	1	1	1	2
2009050401599	41	2	4	1	1	23.1111	1	2	2	2	39	1.36	2.83	125	10.62	1.24224	2	1	1	3	3	0	0	1	0	1	1	0
2009050401600	55	2	3	1	1		1	1	1	1	41	1.34	2.97	140	8.35	0	1	1	1	3	2	0	0	1	0	1	1	0
2009050501601	49	1	2	3	1	19.8177	3	6	6	6	88	0.86	2.99	130	26.41	0.246792	2		1	1	2	5	1	1	0	1	1	0
2009050501602	73	1	2	2	2	26.0617	2	3	3	3	79	2.46	2.87	131	12.25	1.03413	1	1	1	1	2	13	13	0	0	2	2	1
2009050501603	71	1	2	1	1	25.2595	1	2	2	2	95	1.09	1.5	150	13.03	0	2	1	1	1	3	8	2	1	0	1	1	1
2009050535048	85	1	2	2	1	17.9592	4	10	10	10	97.3	1	2.57	140	24	0.648929	1	1	2	1	2	4	0	1	0	1	1	0	2
2009050544087	33	1	4	1	2	28.7197	4	10	10	10	101.9	1.05	3.24	140	16.6	2.77008	2	1	1	1	3	0	0	1	0	1	1	0	2
2009050601595	52	1	4	3	3	27.3588	1	1	1	1	77	1.09	1.62	150	9	0	1	1	1	1	1	2	2	0	0	1	1	0	2
2009050601604	70	2	2	1	1	21.9261	3	8	8	8	91	1.13	4.32	140	13.3	0.967118	2	1	1	1	1	5	3	0	0	1	1	1	2
2009050601605	75	1	2	2	1	25.7959	4	10	10	10	102	1.13	1.24	150	12.43	0.476644	2	1	1	1	2	1	1	0	0	1	1	0	1
2009050601606	50	2	2	1	1	22.8624	1	3	3	3	55	0.95	2.12	140	14.26	0.677048	2	1	1	1	1	15	5	1	0	2	2	1
2009050701607	87	1	3	3	3	25.2092	2	5	5	5	78	3	2.2	150	11.62	0	2	1	1	1	1	1	1	0	0	1	1	0
2009050724027	84	1	4				4	8	9	8	106	1.01	2.41	160	25.2	0.951475				1	3	4	3	0	0	1	1	0	1
2009050744088	53	1	4	3	2	25.9516	3	7	7	7	66.5	1.9	2.68	180	26.5	0.671141	2	1	1	1	3	5	2	0	0	1	1	1	2
2009050801596	48	1		3	1	24.9135	3	8	8	8	79	1	1.78	125	42.41	0.621891	1	1	1	2	2	1	0	1	0	1	1	0
2009050801597	57	1	2	2	3	32.872	4	10	10	10	195	1.02	2.24	150	34.44	0	2	1	2	1	1	7	3	1	0	1	1	1	2
2009050801608	39	1	2	1	3	28.7347	4	8	8	8	85	0.95	2.72	160	18.87	1.56986		1	1	2	2	19	10	1	0	2	3	1
2009050806072	59	1	2	2	1	29.668	2	5	5	4	66	1.32	2.04	150	19.72	2.52525	2	1	1	1	2	3	1	0	0	1	1	0	1
2009050844089	50	1	3	1	3	19.0311	2	5	5	5	58	0.95	3.12	160	7.8	0	2	1	1	1	1	6	6	0	0	1	1	0	2
2009050847008	53	2		1	1	37.6378	1	1	1	1	50.8	1.35	3.05	170	13	2.61097	2	1	1	2	1	14	8	1	0	2	2	1
2009050901610	44	1	2		3	30.0947	3	6	6	6	69	1.17	3.09	140	17.06	0.870322		1	1	2	3	5	2	0	0	1	1	0
2009050933099	44	1		1	1	23.8751	3	6	7	7	58	1.19	3.29	189		1.99203	1	1	1	2	1	1	0	1	0	1	1	0
2009050933100	65	2	3	1	1	20.2848	1	2	2	2	54	1.59	4.14	145		0.584112	1	1	1	2	2	5	0	1	0	1	1	1
2009050935049	46	1	3	3	2	21.4533	4	8	8	8	97.3	1.43	3.06	150	14.3	0.846024	2	1	1	1	3	2	0	1	0	1	1	0			2
2009051001612	65	2	2	1	1	27.8876	2	5	5	5	56	1.43	2.55	120	36.68	0.787402	1	1	2	1	1	2	1	0	0	1	1	0	2
2009051033101	73	1	4	1	1	26.6728	4	10	10	10	100	1.15	5.28	140		1.6	2	1	1	1	3	1	1	0	0	1	1	0	2
2009051101614	48	1	4	3	1	27.6817	3	7	8	7	77	1.01	3.63	135	26.92	0.890472		1	1	1	3	4	2	0	0	1	1	0
2009051101615	52	1	2	3	3	31.1614	3	6	6	6	68	1.15	3.33	160	15.56	0.520291	2	1	1	1	2	2	1	0	0	1	1	1	2
2009051125022	53	2		1	1	21.2585	1	2	1	2	60.6	1.31	5.03	150	22.2	1.11607	2	1	1	1	3	1	0	1	0	1	1	0	1
2009051213071	68	1	1	3	1	50.199	1	3	2	2	70.9	1.58	1.17	160		0.122309	2	1	1	1	2	18	15	0	0	2	2	1
2009051213072	46	1	4	3	2	24.0741	4	10	10	9	79.8	1.82	2.82	185		0.749064	2	1	1	1	2	2	2	0	0	1	1	0
2009051241040	71	2	2	1	1	24.7737	4	8	8	8	80.5	1.24	2.1	124		0	2	1	1	1	1	0	0	1	0	1	1	0
2009051241041	70	2	4	1	1	25.1096	1	3	2	2	82.5	1.16	2.33	108		0	1	1	1	1	1	1	0	1	0	1	1	0	2
2009051244090	55	1	2	1	3	32.6531	3	7	8	7	83.4	1.22	4.32	150	8.6	2.29358	2	1	1	1	2	4	1	0	0	1	1	0	2
2009051244091	57	1	2	3	1	26.5731		3	3	3	78.7	1	2.85	160	14.7	1.65563	2	1	1	1	1	8	4	1	0	1	1	1	2
2009051301590	65	2	3	1	1	29.6665	1	2	2	2	59	1.07	1.92	140	12.58	0.306466	2	1	2	1	1	9	7	0	0	1	1	1	2
2009051301616	58	2	2	3	1	33.2031	2	5	4	4	45	1.14	2.92	130	16.28	0	2	1	2	2	3	11	7	1	0	2	2	1
2009051301617	49	1	3	3	3	34.6021	4	9	9	9	81	0.79	2.63	140	16.15	1.49925	2	1	1	1	1	8	4	1	0	1	1	1
2009051301618	50	1	3	3	3	26.9896	2	4	4	3	61	1.5	3.03	150	13.21	0	2	1	1	3	3	0	0	1	0	1	1	0
2009051341051	79	1	4	2	1	26.7299	3	6	6	6	132.8	0.78	2.9	160		0	2	1	1	1	1	5	4	0	0	1	1	1	1
2009051344093	71	2	1	1	1	19.257	3	8	8	8	74.7	1.34	2.7	150	11.6	2.03666	1	1	1	1	3	2	1	0	0	1	1	0	2
2009051344093	71	2	1	1	1	19.257	3	8	8	8	74.7	1.34	2.7	150	11.6	2.03666	1	1	1	1	3	2	1	0	0	1	1	0	2
2009051344151	90	2	1	1	1	20	4	10	10	10	126	1.24	2.84	120	9.8	0.972763	2	2	2	1	2	6	4	0	0	1	1	1	2
2009051501622	73	2	2	1	1	24.6548	1	1	1	1	67	1.95	2.77	130	10.04	0.123396	1	2	2	1	2	15	5	1	0	2	2	1	2
2009051514098	75	1	3	2	2	26.9896	4	8	8	8	103	0.9	3.18	150	13.4	0	1	1	2	1	1	3	13	0	1	1	1	1	2
2009051544094	56	1	2	2	2	25.3515	2	5	5	5	5.1	1.11	2.58	160	12.2	0.656168	2	1	1	1	3	7	1	1	0	1	1	0	2
2009051601623	61	1	2	1	2	27.7177	1	1	1	1	64	1.63	2.6	140	23.26	1.15607	2	1	1	2	1	16	10	1	0	2	2	1
2009051741059	72	2	3	1	1	20.5693	1	1	1	1	87.3	1.31	3.33	142		2.57732	2	1	1	1	1	18	12	1	0	2	2	1	2
2009051801624	70	1	2	3	3	22.1297	3	7	7	7	99	1.68	2.74	150	23.64	0.3861	2	1	1	2	2	5	3	0	0	1	1	1
2009051813073	36	1	2	1	2	32	4	9	9	9	92.9	1.16	2.18	139		2.68817	2	1	1	1	3	10	6	1	0	2	2	1
2009051835051	77	2	2	1	1	19.3772	2	4	4	4	77	1.28	1.84	120	11.4	0.882613	1	2	2	1	3	0	0	1	0	1	1	0	2
2009051844095	51	1	2	3	3	25.0995	3	7	8	7	97.3	0.87	3.88	143	12.2	1.07411	1	1	1	1	3	16	9	1	0	2	2	1	2
2009051844096	63	1	2	2	2	25.5102	4	9	9	9	93.2	1	4.29	130	10.9	2.17865	2	1	2	1	2	1	8	0	1	1	1	0	2
2009051844098	43	2	2	3	1	19.5312	1	1	1	1	61.3	0.7	2.55	90	8.7	0	1	1	1	1	1	2	2	0	0	1	1	0	2
2009051847009	73	1	2	1	2	26.0276	4	9	9	9	135.9	0.89	1.62	140	21	0	2	1	1	1	1	5	1	1	0	1	1	0	2
2009051901625	54	1	3	2	3	22.0386	4	9	9	9	82	1.15	1.44	135	12.14	1.14943	2	1	1	1	3	2	2	0	0	1	1	0
2009051901626	49	2	2	1	1	30.4438	4	10	10	10	65	0.97	3.7	145	16.32	2.07469	2	1	1	1	1	3	3	0	0	1	1	1	2
2009051925023	51	2	2	1	1	26.5625	2	5	5	5	46.9	1.52	4.02	140	10.9	1.53139	2	1	2	1	1	1	1	0	0	1	1	0	1
2009051925024	54	1	2	2	2	26.1224	3	7	7	7	67.1	0.93	3.29	140	18.1	1.09649	1	1	1	1	3	1	0	1	0	1	1	0	1
2009052001627	61	1	2	3	1	22.6757	2	4	4	4	70	1.12	3.86	130	50	1.0582	2	1	1	2	3	7	2	1	0	1	1	1
2009052001628	46	2	3	1	1	19.5184	1	1	1	1	48	1.16	2.16	130	12.63	0.745712	1	1	1	3	3	0	0	1	0	1	1	0
2009052041042	68	1	2	1	2	20.83	4	9	9	9	115.4	1.43	2.77	122		2.04499	2	1	1	1	3	0	0	1	0	1	1	0	1
2009052101629	51	1	2	3	3	19.047	1	2	2	2	85	1.19	2.74	140	14.12	0.966184	2	1	1	2	1	4	1	0	0	1	1	0
2009052201630	64	1	3		1	18.9388	1	1	1	1	65	1.65	2.48	120	11.47	0	1	1	1	2	3	2	2	0	0	1	1	0
2009052201632	75	1	2	1	1	21.6263	1	1	1	1	55	1.17	1.99	140	19.14	0	1	1	1	1	3	11	7	1	0	2	2	1
2009052213074	63	2	2	1	1	28.2284	3	7	7	7	66.7	1.91	3.63	159		1.1534	2	1	1	1	1	1	1	0	0	1	1	0
2009052214099	54	1	2	3	2	22.1297	4	10	10	10	92	1.5	2.97	180	15.3	1.11732	1	1	1	2	3	8	7	0	0	1	1	1
2009052241044	80	1	4	2	1	20.0796	1	3	3	2	80.8	1.38	2.88	130		1.80505	2	1	1	2	2	2	1	0	0	1	1	1
2009052244099	67	1	3	1	1	27.0416	3	6	6	6	95.5	0.9	1.86	160	9.1	0.625	2	1	2	1	3	2	2	0	0	1	1	0	2
2009052262074	45	1	2	3	3	24.5089	2	4	4	4	55	1.19	2.86	150	12.66	1.07759	2	1	1	1	2	3	0	1	0	1	1	0	1
2009052301634	48	2	3	1	1	23.3355	1	1	1	1	75	1.37	1.75	150	23.59	1.14943	2	1	1	2	2	15	7	1	0	2	2	1
2009052333102	57	1	2	2	3	27.6817	3	6	6	6	57	0.98	3.11	160		0	2	1	1	1	1	12	11	0	0	2	2	1
2009052333103	71	1	1	3	3	21.6216	4	10	10	10	62	0.82	3.46	140		2.08333	2	1	1	1	3	4	2	0	0	1	1	0	2		2
2009052338048	51	2	2	1	1	21.3675	2	4	4	4	65	1.24	3.03	140		0	2	1	1	1	1	17	15	0	0	2	2	1	2
2009052341043	69	1	2	2	1	25.8264	4	10	10	9	107.2	1.26	2.15	109		1.78253	2	1	1	1	3	0	0	1	0	1	1	0	2
2009052341050	71	1	2	3	3	23.4375	4	10	10	9	95.3	1.15	1.73	144		2.53165	2	1	1	1	2	8	4	1	0	1	1	1	2
2009052344100	56	1	2	1	1	28.0277	4	9	9	9	121	0.67	1.96	160	12	0	2	1	2	1	1	6	2	1	0	1	1	1	2
2009052401636	77	2	1	1	1	17.5278	1	1	1	1	46	1.38	1.38	140	12.8	0	2	2	1	1	3	12	12	0	0	2	2	1	2
2009052435052	55	1	3	1	2	28.4082	4	9	9	9	117	1.44	3.37	150	12.4	2.14592	2	1	1	1	3	3	2	0	0	1	1	0	2		2
2009052441056	79	2	3	1	1	23.2335	4	9	9	9	87.1	0.89	1.64	148		0	2	1	1	1	1	6	2	1	0	1	1	0	1
2009052501637	53	1	2	3		23.8087	4	9	9	9	83	1.28	3.97	120	14.06	2.29885	1	1	1	1	3	1	1	0	0	1	1	0
2009052501638	46	1	2	1	1	25.1808	3	6	6	6	94	1.13	2.95	90	19.73	0.822368	1	1	1	1	2	1	1	0	0	1	1	0	2
2009052525025	56	2	1	1	1	20.83	2	5	5	5	61.8	1.16	3.83	140	15.1	1.42248	2	1	2	1	3	7	2	1	0	1	1	0	1
2009052544101	62	1	2	3	3	21.6333	2	5	5	5	99.3	1.79	1.89	120	10.3	0.423549	1	1	1	1	3	2	2	0	0	1	1	0	2
2009052544102	67	1	3	3	1	23.1084	2	5	5	5	82	0.94	2.64	160	14.9	1.20192	1	1	1	1	3	5	4	0	0	1	1	0
2009052601639	56	2	2	1	1	30.0215	2	4	4	4	78	1.58	2.34	160	16.05	1.51057	2	1	1	1	1	3	7	0	1	1	1	1	2
2009052601640	59	1	3	1	1	27.5134	1	1	1	1	45	1.29	2.29	135	17.52	0.99108	1	1	1	3	1	0	0	1	0	1	1	0
2009052601641	75	2	2	1	1	28.0404	1	2	2	2	71	0.84	2.55	125	24.79	0	1	1	1	1	2	4	3	0	0	1	1	1	2
2009052601642	38	1	3	3	3	25.3069	3	6	7	6	81	0.96	3.18	140	23.1	1.0989	2	1	1	2	2	0	1	0	1	1	1	1
2009052601643	62	1	2		1	29.4078	3	6	7	6	74	1.2	4.97	140	19.3	1.46413	1	1	1	1	1	4	3	0	0	1	1	1	2
2009052614100	73	2	2	1	2	23.1247	4	10	10	10	150	1.46	3.23	170	79.8	0.985222	2	1	2	1	3	15	10	1	0	2	2	1	2
2009052644104	77	1	4	1	1	25.1532	2	3	3	3	89.4	1.53	2.34	180	6.2	0.94518	2	1	1	1	2	1	2	0	1	1	1	0
2009052701644	52	2	2	1	1	26.0375	2	5	5	5	73	1.2	2.21	140	16.08	1.10254	2	1	1	2	1	9	6	0	0	1	1	1
2009052701645	78	1		2	1	26.6097	4	9	9	9	91	1.04	2.55	130	21.53	0	1	1	2	1	2	9	6	0	0	1	1	1
2009052733104	34	2	1	1	1	22.4766	1	1	1	1	50	1.08	3.72	130		2.28311	2	1	1	2	1	0	0	1	0	1	1	0			2
2009052747010	81	2	1	1	1	21.2279		3	3	3	68.5	1.22	0.99	140	14	0.602773	2	1	1	1	2	4	3	0	0	1	1	1	2
2009052747011	54	1	2	2	1	25.6055	2	5	5	5	74.9	1.02	3.56	150	32	0.751315	1	1	1	2	2	1	0	1	0	1	1	0
2009052801646	57	1	2	3	3	22.0932	4	10	10	10	84	1.09	3.36	180	29.42	0	2	1	1	2	2	4	0	1	0	1	1	0
2009052801647	59	2	2	1	1	28.8415	1	1	1	1	70	1.31	2.78	148	13.26	0	2		2	3	1		0	1				1
2009052801648	68	2	2	1	1	26.3465	1	1	1	1	53	1.01	4.13	150	26.13	1.16822	2	1	1	3	2	7	34	0	1	1	1	1
2009052814101	48	1	2	3	3	23.9869	3	6	7	6	122.4	1.05	2.49	180	27.9	1.35318	2	1	2	1	3	3	2	0	0	1	1	1	2
2009052833105	48	1	2	3	3	21.5139	3	8	8	8	104					1.0917	2	1	1	2	1	15	11	1	0	2	2	1			2
2009052944106	56	1	4	3	2	25.9516	2	3	3	3	92.6	0.97	2.75	160	40.4	1.20337	2	1	2	1	2	8	6	0	0	1	1	1	2
2009053001649	59	1	2	3	1	26.5731	3	7	7	7	62	1.13	1.56	170	20.44	0.823723	2	1	1	1	1	8	8	0	0	1	1	1
2009053013076	60	1	2	1	1	25.5102	1	2	2	2	138.2	1.39	2.7	146		2.78552	2	1	1	1	1	9	6	0	0	1	1	1
2009053024029	73	2	1	2	2	24.4352	2	4	4	4	70	1.23	2.7	113		2.95858	1	1	1	1	3	2	1	0	0	1	1	1	2
2009053044107	51	1	4	3	3	27.7551	4	8	8	8	99.2	1.13	4.42	180	11	2.73224	2	1	2	1	1	2	4	0	1	1	1	1	2
2009053101650	69	2	2	1	1	26.5643	1	1	1	1	70	1.41	2.82	150	12.02	0	2	1	1	3	2	0	0	1	0	1	1	0
2009053141045	76	1	2	1	1	21.3675	4	8	8	8	103.5	1.5	3.26	110		0.51573	1	1	1	1	3	0	0	1	0	1	1	0
2009053142032	75	1	2	1	1	24.684	4	9	9	9	54.5	0.89	2.77	150		0	2	1	1	1	1	5	1	1	0	1	1	0	1
2009060101651	57	1	4	3	3	24.093	4	8	8	8	72	0.89	1.65	110	23.96	0.879507	1	1	1	1	2	11	4	1	0	2	2	1
2009060135054	55	1	2	1	1	27.6817	4	10	10	10	114.3	1.08	3.2	110	52.7	3.0581	2	1	1	1	3	3	2	0	0	1	1	0	2
2009060201653	74	1	2	3	1	29.4118	3	6	7	6	90	1.42	4.09	140		0	1	1	1	1	1	1	3	0	1	1	1	1
2009060201654	61	1	2	3	3	22.3214	4	10	10	10	106	1.08	2.16	145	23.55	0.859107	1	1	1	1	3	4	2	0	0	1	1	0
2009060206075	53	1		3	3	23.5294	1	2	2	2	61	1.43	3	150	40.88	1.82482	1	1	1	2	2	10	8	0	0	2	2	1			1
2009060206090	53	1	2	3	3	23.5294	1	2	2	2	61	1.43	3	130	40.88	1.82482	2	1	1	1	2	10	8	0	0	2	2	1	2
2009060235053	79	1	2	2	2	26.1224	3	7	7	7	115	1.12	2.82	120	25.1	0.547945	2	1	1	1	2	4	1	0	0	1	1	0	2
2009060301655	52	1	2	3	1	21.7738	1	1	1	1	73	1.49	3.05	130	10.48	1.5361	1	1	1	3	2	0	0	1	0	1	1	0
2009060341049	54	1	3	3	2	24.3865		5	6	5	92.8	1	2.22	130		0	1	1	1	1	3	2	2	0	0	1	1	1	2
2009060344108	82	1	2	2	1	24.6755	3	7	7	7	95.3	1.47	2.74	150	13	0.358423	2	1	1	1	3	5	3	0	0	1	1	0	2
2009060401657	46	2	2	1	1	17.1158	1	1	1	1	61	1.39	2.35	150	13.63	0	2	1	1	3	3	0	0	1	0	1	1	0
2009060433106	78	2	1	1	1	21.9261	3	6	6	6	72	1.02	3.04	140		2.44499	2	1	1	1	2	7	0	1	0	1	1	0	2
2009060441048	65	1	3	2	3	24.4646	1	3	3	3	104.7	1.26	2.54	130		1.25786	2	1	1	1	3	8	4	1	0	1	1	0	2
2009060447012	68	1	3	1	1	20.8325	2	5	5	5	63.7	1.16	2.74	150	27	0	2	1	1	1	1	3	2	0	0	1	1	0	2
2009060542034	65	1	3	3	2	28.3447	4	8	8	8	79.7	1.08	3.95	140		0	2	1	1	1	1	9	7	0	0	1	1	1	1
2009060601659	73	1	2	1	1	28.3937	4	10	10	10	172	1.01	2.56	170	31.07	1.05485	2	1	1	1	3	7	4	0	0	1	1	1
2009060606080	62	1	2	1	1	25.9516	2	4	4	4	54	0.9	3.08	150	23.77	1.73611	2	1	1	1	2	10	10	0	0	2	2	1
2009060642035	77	2		1	1	18.2615	4	8	9	8	58	2.19	2.53	190		0	2	2	2	1	3	24	20	1	0	2	3	1	1
2009060647013	47	2	1	1	1	18.7305	3	8	8	8	75.5	1.85	3.73	184	29	0.581058	2	1	1	2	3	17	11	1	0	2	2	1
2009060714102	47	1	3		3	22.1453	3	6	6	6	93	1	4.08	140	16.5	0	2	1	1	1	1	3	2	0	0	1	1	1	2
2009060801660	61	1	3	3	3	19.3772	4	9	9	9	180	1.87	2.18	170	21.75	0	1	1	1	1	3	0	0	1	0	1	1	0
2009060801661	53	2	2	3	1	33.2031	4	9	9	9	76	1.45	3.1	160	17.73	1.24069	2	1	1	2	2	5	3	0	0	1	1	1
2009060841058	75	2	4	1	1	20.9275	2	4	4	4	80.5	1.19	3.79	124		1.71821	1	1	1	1	1	9	5	1	0	1	1	1	2
2009060901663	64	2	2	1	1	32.0461	4	9	9	9	48	1.46	2.6	150	9.86	0.765111	2	1	1	1	3	1	0	1	0	1	1	0
2009060901664	81	2	2	1	1	33.2986	1	2	1	2	51	1.14	3.47	160	15.18	0	2	1	2	1	1	9	6	0	0	1	1	1
2009060901665	46	2	2	1	1	24.3046	1	1	1	1	51	1.28	1.45	150	19.96	0.376223	1	1	1	3	3	0	0	1	0	1	1	0
2009060942036	78	2	2	1	1	17.3333	2	5	5	5	44.6	1.53	2.51	165		0.4662	1	1	1	1	2	1	1	0	0	1	1	0	1
2009060942036	78	2	2	1	1	17.3333	2	5	5	5	44.6	1.53	2.51	165		0.4662	1	1	1	1	2	1	1	0	0	1	1	0	1
2009060943087	59	2	2	1	1	27.3438	2	5	5	5	54	0.96	3.09	139		2.46305	2	1	1	2	2	2	2	0	0	1	1	1
2009061001668	62		2	1	1	32.0461	3	6	7	6	66	0.84	2.32	135	13.77	2.15983	2	1	1	1	1	2	0	1	0	1	1	0
2009061013075	67	2	1	1	1	19.9219	1	2	2	2	65.1	1.62	3.43	140		1.45985	1	1	1	3	1	0	0	1	0	1	1	0
2009061014103	37	1	2	3	3	27.102	4	10	10	10	96	0.98	3.14	230	29.8	1.33156	2	1	1	1	3	4	2	0	0	1	1	1	2
2009061041047	59	1	4	2	1	24.7409	4	10	10	10	100.9	1.17	1.42	98		1.96464	1	1	2	1	1	1	2	0	1	1	1	1
2009061046001	71	2	1	1	1	18.7305	1	2	2	2	60.6	1.04	3.43	150	16.7	0.958773		1	1	1	2	6	3	0	0	1	1	1	2
2009061101666	61	1	3	3	3	23.939	2	4	4	4	97	0.88	1.52	130	19.66	0.733138	1	2	2	1	1	2	2	0	0	1	1	1
2009061101667	56	2	2	1	1	23.4375	2	3	3	3	38	0.97	2.19	135	11.41	0.930233	2	1	1	1	3	13	9	1	0	2	2	1
2009061101669	49	2	1	1	1	26.6728	3	6	7	6	68	1.83	4.01	130	14.06	1.05042	2	1	1	3	2	0	0	1	0	1	1	0
2009061101670	55	1	2	1	3	27.7551	2	4	4	4	65	0.73	2.23	130	23.58	1.23916	2	1	1	2	3	9	4	1	0	1	1	1
2009061101671	24	1	3	3	1	21.2245	2	5	5	5	92	1	0.84	110	28.6	0.486381	1	1	1	1	3	7	4	0	0	1	1	1
2009061101672	57	1	2		3	28.0557	1	1	1	1	74	0.78	2.38	140	25.78	0.731529	1	1	1	1	1	2	1	0	0	1	1	0
2009061101673	46	1	3	3	1	28.7268	3	7	7	7	75	1.09	2.95	160	18.33	1.3986	2	1	1	1	3	11	7	1	0	2	2	1
2009061113078	60	1	2	3	1	27.4406	4	9	9	9	102.3	1.01	2.12	140		1.12108	2	1	1	1	2	2	1	0	0	1	1	0
2009061142033	60	1	3	3	2	23.7387	4	9	10	9	101	1.17	1.77	155		0.747384	2	1	1	1	3	1	0	1	0	1	1	0	1
2009061201674	68	2	2	1	1	25.2363	2	5	5	5	70	1.31	2.66	125	28.49	1.21803	1	1	1	1	2	2	0	1	0	1	1	0	2
2009061201675	44	1	2	1	1	27.0416	2	4	4	4	71	1.16	2.68	180	40.62	0.696379	2	1	1	2	3	7	4	0	0	1	1	1
2009061201675	44	1	2	1	1	27.0416	2	4	4	4	71	1.16	2.68	180	40.62	0.696379	2	1	1	2	3	7	4	0	0	1	1	1
2009061201676	72	2	2	1	1	26.7094	1	1	1	1	60	1.35	1.63	165	32.78	0	1	1		1	2	12	10	0	0	2	2	1
2009061201677	26	1	3	3	1	27.0416	1	2	2	2	103	1.28	2.68	190	18.59	1.92308	2	1	1	2	3	3	0	1	0	1	1	0
2009061201678	58	2	3	1	1	26.8386	1	1	1	1	34	1.22	3.03	180	12.29	0	2	1	1	2	2	8	8	0	0	1	1	1
2009061201679	47	1	3	1	1	28.7197	4	10	10	10	305	1.14	2.97	150	30.66	0	2	1	1	1	1		0	1				0	2
2009061235055	59	2	2	3	2	23.0518	2	4	4	4	64.5	1.28	2.78	130	0.5	1.07181	1	1	1	1	3	4	0	1	0	1	1	0	2
2009061241053	84	2	2	1	1	22.2222	3	6	6	6	75.2	2.92	1.51	150		1.43062	2			1	1	0	9	0	1	1	1	1	2
2009061246002	54	1	2	3	2	25.0593	3	7	7	7	173.1	1.31	5.16	166	19	0	2	1	1	1	1	4	0	1	0	1	1	0	2
2009061313077	59	1	1	1	1	31.2175	1	2	2	2	77.7	1.48	1.66	156		1.29702	2	1	1	1	2	3	1	0	0	1	1	1
2009061333108	80	2	4	1	1	19.2234	2	3	3	3	109	1.63	1.89	110		0.999001	2	1	1	1	2	10	2	1	0	2	2	1	2
[truncated: 908 more rows]

## Sheet: meanings for variales
ptid	字符串	39	0	patient ID	无	无	14	左	名义(N)	输入
A_AGE	数值(N)	2	0	AGE	无	无	8	右	度量(S)	输入
GENDER	数值(N)	1	0	GENDER	无	无	8	右	名义(N)	输入
EDUC	数值(N)	1	0	EDU1,2,3,4 1.文盲 2.小学 3.初中 4.高中及以上	无	无	8	右	名义(N)	输入
TabaccoUse	数值(N)	1	0	Smoking 1=never2=quit3=smoking	无	无	8	右	名义(N)	输入
Alcohol_Consumption	数值(N)	8	0	Alcoholconsumption 1=never 2=moderate 3=severe 4=not clear	无	无	21	右	名义(N)	输入
BMI	数值(N)	8	0	BMI	无	无	8	右	度量(S)	输入
SUAquartile	数值(N)	7	0	SUAquartile 221,288,364	无	无	13	右	名义(N)	输入
UA_NORMAL10	数值(N)	8	0	UA_NORMAL10	无	无	13	右	名义(N)	输入
UA_DM10	数值(N)	8	0	UA_DM10，169-424	无	无	10	右	名义(N)	输入
UA_PRE10	数值(N)	8	0	UA_PRE10,155，208，237，266，287，314，342，380，438	无	无	10	右	名义(N)	输入
A_Cr	数值(N)	6	0	Cr	无	无	8	右	度量(S)	输入
A_HDL	数值(N)	6	0	HDL	无	无	8	右	度量(S)	输入
A_LDL	数值(N)	6	0	LDL	无	无	8	右	度量(S)	输入
A_LSBP	数值(N)	3	0	SYSTOLIC pressure	无	无	8	右	度量(S)	输入
HCY	数值(N)	6	0	HCY	无	无	8	右	度量(S)	输入
HOMA2_IR	数值(N)	8	0	HOMA2 IR	无	无	8	右	度量(S)	输入
H_HT	数值(N)	1	0	history of hypertention	无	无	8	右	名义(N)	输入
H_AF	数值(N)	1	0	history of AF	无	无	8	右	名义(N)	输入
H_CHD	数值(N)	1	0	history of CAD	无	无	8	右	名义(N)	输入
STROKE_TYPES	数值(N)	1	0	Preliminary Diagnosis:1=cerebral infarction;2=cerebral hemorrhage;3=SAH	无	无	8	右	名义(N)	输入
Glycometabolism_Category	数值(N)	8	0	Diagnosis of glycometabolism1=diabetes,2=糖代谢异常；3=正常	无	无	8	右	名义(N)	输入
A_NIHSS	数值(N)	2	0	A_NIHSS评分	无	无	8	右	度量(S)	输入
d14D_NIHSS	数值(N)	2	0	14d_NIHSS评分	无	无	8	右	度量(S)	输入
neuimprove	数值(N)	8	0	neurologicalimprovement 1=yes 0=no	无	无	13	右	名义(N)	输入
neudeterio	数值(N)	8	0	neurologicaldeterioration 1=yes 0=no	无	无	13	右	名义(N)	输入
NIHSS分段0	数值(N)	8	0	NIHSS分段 1=9 and more 0= less than 9	无	无	11	右	名义(N)	输入
NIHSS分段1	数值(N)	8	0	NIHSS分段9,18	无	无	12	右	名义(N)	输入
PFO_14d	数值(N)	8	0	14天PFO 1=unfavorable 0=favorable	无	无	10	右	名义(N)	输入
D_ASA	数值(N)	1	0	ASA 2=yes 1=no	无	无	8	右	名义(N)	输入
D_warf	数值(N)	1	0	苯丙酮 2=yes 1=no	无	无	8	右	名义(N)	输入
D_DIU	数值(N)	1	0	DIU 2=yes 1=no	无	无	8	右	名义(N)	输入
